# Supplementary material for: Review of the genus Harnischia Kieffer from China (Diptera, Chironomidae), with description of one new species
Source: Zookeys. 2016 Nov 21;(634):79–99. doi: 10.3897/zookeys.634.10323 (PMC5126532; doi:10.3897/zookeys.634.10323)
Supplement: XML Treatment for Harnischia [file zookeys.634.10323-treatment1.xml]

<!DOCTYPE tp:taxon-treatment
  PUBLIC "-//TaxonX//DTD Taxonomic Treatment Publishing DTD v0 20100105//EN" "tax-treatment-NSO.dtd">
<tp:taxon-treatment xmlns:tp="http://www.plazi.org/taxpub"><tp:treatment-meta><kwd-group><label>Taxon classification</label><kwd><named-content content-type="kingdom">Animalia</named-content></kwd><kwd><named-content content-type="order">Diptera</named-content></kwd><kwd><named-content content-type="family">Chironomidae</named-content></kwd></kwd-group><mixed-citation publication-type="journal"><person-group><name><surname>Yan</surname><given-names>Chun-Cai</given-names></name><name><surname>Guo</surname><given-names>Qin</given-names></name><name><surname>Liu</surname><given-names>Ting</given-names></name><name><surname>Guo</surname><given-names>Wei</given-names></name><name><surname>Wang</surname><given-names>Xin-Hua</given-names></name><name><surname>Pan</surname><given-names>Bao-Ping</given-names></name></person-group><article-title>Review of the genus <italic><tp:taxon-name><tp:taxon-name-part taxon-name-part-type="genus">Harnischia</tp:taxon-name-part></tp:taxon-name></italic> Kieffer from China (<tp:taxon-name><tp:taxon-name-part taxon-name-part-type="order">Diptera</tp:taxon-name-part></tp:taxon-name>, <tp:taxon-name><tp:taxon-name-part taxon-name-part-type="family">Chironomidae</tp:taxon-name-part></tp:taxon-name>), with description of one new species</article-title><source>Zookeys</source><day>21</day><month>11</month><year>2016</year><volume>2016</volume><issue>634</issue><fpage>79</fpage><lpage>99</lpage><pub-id pub-id-type="doi">10.3897/zookeys.634.10323</pub-id></mixed-citation></tp:treatment-meta><tp:nomenclature><tp:taxon-name>
            <tp:taxon-name-part taxon-name-part-type="genus">Harnischia</tp:taxon-name-part>
          </tp:taxon-name><tp:taxon-authority>Kieffer, 1921</tp:taxon-authority><tp:nomenclature-citation-list><tp:nomenclature-citation><tp:taxon-name>
                <tp:taxon-name-part taxon-name-part-type="genus">Harnischia</tp:taxon-name-part>
              </tp:taxon-name><comment>: <xref ref-type="bibr" rid="B18">Kieffer 1921</xref>: 273; <xref ref-type="bibr" rid="B3">Beck and Beck 1969</xref>: 296; <xref ref-type="bibr" rid="B37">Sæther 1971</xref>: 350; <xref ref-type="bibr" rid="B38">1977</xref>: 89; <xref ref-type="bibr" rid="B26">Pinder and Reiss 1986</xref>: 326; <xref ref-type="bibr" rid="B28">Sasa 1989</xref>: 83; <xref rid="B6" ref-type="bibr">Cranston et al. 1989</xref>: 382; <xref rid="B19" ref-type="bibr">Langton 1991</xref>: 275; Wang 1995: 169; <xref ref-type="bibr" rid="B27">Rufer and Ferrington 2007</xref>: 82.</comment></tp:nomenclature-citation></tp:nomenclature-citation-list></tp:nomenclature><tp:treatment-sec sec-type="type species" id="SECID0EWNAC"><title>Type species.</title><p>
            <italic><tp:taxon-name><tp:taxon-name-part taxon-name-part-type="genus">Harnischia</tp:taxon-name-part> <tp:taxon-name-part taxon-name-part-type="species">fuscimana</tp:taxon-name-part></tp:taxon-name></italic> Kieffer, 1921.</p></tp:treatment-sec><tp:treatment-sec sec-type="description" id="SECID0EGOAC"><title>Diagnostic characters.</title><p>
            <bold><italic>Adult male</italic>.
            </bold> The characters of superior and inferior volsellae vestigial and gonostylus broad and short, not attenuated from junction with gonocoxite will easily differentiate <italic><tp:taxon-name><tp:taxon-name-part taxon-name-part-type="genus">Harnischia</tp:taxon-name-part></tp:taxon-name></italic> adults from other genera in the subfamily <tp:taxon-name><tp:taxon-name-part taxon-name-part-type="subfamily">Chironominae</tp:taxon-name-part></tp:taxon-name>. <bold><italic>Pupae</italic>.</bold> The medially interrupted hook row, pattern of armature on the tergites, absence of posterolateral comb on segment VIII and brush-like thoracic horn will differentiate the pupae from all the other chironomids.</p><!--PageBreak--></tp:treatment-sec><ref-list><ref id="B18"><mixed-citation xmlns:xlink="http://www.w3.org/1999/xlink" xlink:type="simple">
          <person-group><name name-style="western"><surname>Kieffer</surname><given-names>JJ</given-names></name></person-group> (<year>1921</year>) <article-title><tp:taxon-name><tp:taxon-name-part taxon-name-part-type="above-genus">Chironomidea</tp:taxon-name-part></tp:taxon-name> nouveaux ou peu connus de la region paléarctique.</article-title> <source>Bulletin de la Société d’Histoire naturelle de Moselle</source> <volume>29</volume>: <fpage>51</fpage>–<lpage>109</lpage>.</mixed-citation></ref><ref id="B3"><mixed-citation xmlns:xlink="http://www.w3.org/1999/xlink" xlink:type="simple">
          <person-group><name name-style="western"><surname>Beck</surname><given-names>EC</given-names></name><name name-style="western"><surname>Beck</surname><given-names>WM</given-names></name></person-group> (<year>1969</year>) <article-title><tp:taxon-name><tp:taxon-name-part taxon-name-part-type="family">Chironomidae</tp:taxon-name-part></tp:taxon-name> (<tp:taxon-name><tp:taxon-name-part taxon-name-part-type="order">Diptera</tp:taxon-name-part></tp:taxon-name>) of Florida III. The <italic><tp:taxon-name><tp:taxon-name-part taxon-name-part-type="genus">Harnischia</tp:taxon-name-part></tp:taxon-name></italic> complex (<tp:taxon-name><tp:taxon-name-part taxon-name-part-type="subfamily">Chironominae</tp:taxon-name-part></tp:taxon-name>). University of Florida Gainesville.</article-title> <source>Bulletin of the Florida State Museum (Biological Sciences)</source> <volume>13</volume>(<issue>5</issue>): <fpage>277</fpage>–<lpage>313</lpage>.</mixed-citation></ref><ref id="B37"><mixed-citation xmlns:xlink="http://www.w3.org/1999/xlink" xlink:type="simple">
          <person-group><name name-style="western"><surname>Sæther</surname><given-names>OA</given-names></name></person-group> (<year>1971</year>) <article-title>Nomenclature and phylogeny of the genus <italic><tp:taxon-name><tp:taxon-name-part taxon-name-part-type="genus">Harnischia</tp:taxon-name-part></tp:taxon-name></italic> (<tp:taxon-name><tp:taxon-name-part taxon-name-part-type="order">Diptera</tp:taxon-name-part></tp:taxon-name>: <tp:taxon-name><tp:taxon-name-part taxon-name-part-type="family">Chironomidae</tp:taxon-name-part></tp:taxon-name>).</article-title> <source>Proc. 4<sup>th</sup> Int. Symp. On <tp:taxon-name><tp:taxon-name-part taxon-name-part-type="family">Chironomidae</tp:taxon-name-part></tp:taxon-name>, Carleton Univ.</source>, <conf-date>10–12. August 1970</conf-date>. <publisher-name>Can. Ent.</publisher-name>, <volume>103</volume>: <fpage>347</fpage>–<lpage>362</lpage>.</mixed-citation></ref><ref id="B38"><mixed-citation xmlns:xlink="http://www.w3.org/1999/xlink" xlink:type="simple">
          <person-group><name name-style="western"><surname>Sæther</surname><given-names>OA</given-names></name></person-group> (<year>1977</year>) <article-title>Taxonomic studies on <tp:taxon-name><tp:taxon-name-part taxon-name-part-type="family">Chironomidae</tp:taxon-name-part></tp:taxon-name> Nanocladius, Pseudochironomus, and the <italic><tp:taxon-name><tp:taxon-name-part taxon-name-part-type="genus">Harnischia</tp:taxon-name-part></tp:taxon-name></italic> complex.</article-title> <source>Bulletin of Fisheries Research Board of Canada</source> <volume>196</volume>: <fpage>1</fpage>–<lpage>143</lpage>.</mixed-citation></ref><ref id="B26"><mixed-citation xmlns:xlink="http://www.w3.org/1999/xlink" xlink:type="simple">
          <person-group><name name-style="western"><surname>Pinder</surname><given-names>LCV</given-names></name><name name-style="western"><surname>Reiss</surname><given-names>F</given-names></name></person-group> (<year>1986</year>) <article-title>The pupae of <tp:taxon-name><tp:taxon-name-part taxon-name-part-type="subfamily">Chironominae</tp:taxon-name-part></tp:taxon-name> (<tp:taxon-name><tp:taxon-name-part taxon-name-part-type="order">Diptera</tp:taxon-name-part></tp:taxon-name>: <tp:taxon-name><tp:taxon-name-part taxon-name-part-type="family">Chironomidae</tp:taxon-name-part></tp:taxon-name>) of the Holarctic region Keys and diagnoses</article-title> In: <person-group><name name-style="western"><surname>Wiederholm</surname><given-names>T</given-names></name></person-group> (<role>Ed.</role>) <issue-title>Chironomidae of the Holarctic region – Keys and diagnoses – Part 2 – Pupae.</issue-title> <source>Entomologica Scandinavica</source> <supplement>Suppl. 28</supplement>, <fpage>299</fpage>–<lpage>456</lpage>.</mixed-citation></ref><ref id="B28"><mixed-citation xmlns:xlink="http://www.w3.org/1999/xlink" xlink:type="simple">
          <person-group><name name-style="western"><surname>Sasa</surname><given-names>M</given-names></name></person-group> (<year>1989</year>) <article-title>Studies on the chironomid midges (<tp:taxon-name><tp:taxon-name-part taxon-name-part-type="order">Diptera</tp:taxon-name-part></tp:taxon-name>, <tp:taxon-name><tp:taxon-name-part taxon-name-part-type="family">Chironomidae</tp:taxon-name-part></tp:taxon-name>) of Shou River.</article-title> In: <source>Some characteristics of Nature Conservation within the chief rivers in Toyama Prefecture (The upper reach of Shou River), Toyama Prefect</source>. <publisher-name>Envir. Pollut. Res. Center.</publisher-name>, <fpage>26</fpage>–<lpage>45</lpage>.</mixed-citation></ref><ref id="B6"><mixed-citation xmlns:xlink="http://www.w3.org/1999/xlink" xlink:type="simple">
          <person-group><name name-style="western"><surname>Cranston</surname><given-names>PS</given-names></name><name name-style="western"><surname>Martin</surname><given-names>J</given-names></name></person-group> (<year>1989</year>) <article-title>Family <tp:taxon-name><tp:taxon-name-part taxon-name-part-type="family">Chironomidae</tp:taxon-name-part></tp:taxon-name>.</article-title> In: <person-group><name name-style="western"><surname>Evenhuis</surname><given-names>NL</given-names></name></person-group> (<role>Ed.</role>) <source>Catalog of the <tp:taxon-name><tp:taxon-name-part taxon-name-part-type="order">Diptera</tp:taxon-name-part></tp:taxon-name> of the Australasian and Oceanic Region</source>. <publisher-name>Bishop Museum Press</publisher-name> <volume>86</volume>, <fpage>252</fpage>–<lpage>274</lpage>.</mixed-citation></ref><ref id="B19"><mixed-citation xmlns:xlink="http://www.w3.org/1999/xlink" xlink:type="simple">
          <person-group><name name-style="western"><surname>Langton</surname><given-names>PH</given-names></name></person-group> (<year>1991</year>) <source>A key to pupal exuviae of West Palaearctic <tp:taxon-name><tp:taxon-name-part taxon-name-part-type="family">Chironomidae</tp:taxon-name-part></tp:taxon-name></source>. <comment>Privately published</comment>, <publisher-loc>Huntingdon</publisher-loc>, <size units="page">395 pp</size>.</mixed-citation></ref><ref id="B27"><mixed-citation xmlns:xlink="http://www.w3.org/1999/xlink" xlink:type="simple">
          <person-group><name name-style="western"><surname>Rufer</surname><given-names>MM</given-names></name><name name-style="western"><surname>Ferrington</surname><given-names>LC</given-names></name></person-group> (<year>2007</year>) <source>Key to the <tp:taxon-name><tp:taxon-name-part taxon-name-part-type="family">Chironomidae</tp:taxon-name-part></tp:taxon-name> Pupal Exuviae in the Twin Cities Metro Area Lentic Waters.</source> <comment>Master’s Thesis</comment>, <publisher-name>University of Minnesota</publisher-name>, <publisher-loc>St. Paul</publisher-loc>, <size units="page">100 pp</size>. <comment>[unpublished]</comment></mixed-citation></ref></ref-list></tp:taxon-treatment>
