# Supplementary material for: Review of the genus Harnischia Kieffer from China (Diptera, Chironomidae), with description of one new species
Source: Zookeys. 2016 Nov 21;(634):79–99. doi: 10.3897/zookeys.634.10323 (PMC5126532; doi:10.3897/zookeys.634.10323)
Supplement: XML Treatment for Harnischia cultriata [file zookeys.634.10323-treatment3.xml]

<!DOCTYPE tp:taxon-treatment
  PUBLIC "-//TaxonX//DTD Taxonomic Treatment Publishing DTD v0 20100105//EN" "tax-treatment-NSO.dtd">
<tp:taxon-treatment xmlns:tp="http://www.plazi.org/taxpub"><tp:treatment-meta><kwd-group><label>Taxon classification</label><kwd><named-content content-type="kingdom">Animalia</named-content></kwd><kwd><named-content content-type="order">Diptera</named-content></kwd><kwd><named-content content-type="family">Chironomidae</named-content></kwd></kwd-group><mixed-citation publication-type="journal"><person-group><name><surname>Yan</surname><given-names>Chun-Cai</given-names></name><name><surname>Guo</surname><given-names>Qin</given-names></name><name><surname>Liu</surname><given-names>Ting</given-names></name><name><surname>Guo</surname><given-names>Wei</given-names></name><name><surname>Wang</surname><given-names>Xin-Hua</given-names></name><name><surname>Pan</surname><given-names>Bao-Ping</given-names></name></person-group><article-title>Review of the genus <italic><tp:taxon-name><tp:taxon-name-part taxon-name-part-type="genus">Harnischia</tp:taxon-name-part></tp:taxon-name></italic> Kieffer from China (<tp:taxon-name><tp:taxon-name-part taxon-name-part-type="order">Diptera</tp:taxon-name-part></tp:taxon-name>, <tp:taxon-name><tp:taxon-name-part taxon-name-part-type="family">Chironomidae</tp:taxon-name-part></tp:taxon-name>), with description of one new species</article-title><source>Zookeys</source><day>21</day><month>11</month><year>2016</year><volume>2016</volume><issue>634</issue><fpage>79</fpage><lpage>99</lpage><pub-id pub-id-type="doi">10.3897/zookeys.634.10323</pub-id></mixed-citation></tp:treatment-meta><tp:nomenclature><tp:taxon-name>
            <tp:taxon-name-part taxon-name-part-type="genus">Harnischia</tp:taxon-name-part>
            <tp:taxon-name-part taxon-name-part-type="species">cultriata</tp:taxon-name-part>
          </tp:taxon-name><tp:taxon-authority>Wang, 1999</tp:taxon-authority><xref ref-type="fig" rid="F2">Fig. 2</xref><!--PageBreak--><tp:nomenclature-citation-list><tp:nomenclature-citation><tp:taxon-name>
                <tp:taxon-name-part taxon-name-part-type="genus">Harnischia</tp:taxon-name-part> <tp:taxon-name-part taxon-name-part-type="species">cultriata</tp:taxon-name-part></tp:taxon-name><comment><xref ref-type="bibr" rid="B44">Wang 1999</xref>: 172.</comment></tp:nomenclature-citation></tp:nomenclature-citation-list></tp:nomenclature><tp:treatment-sec sec-type="type locality" id="SECID0EMGAE"><title>Type locality.</title><p>China (Gansu).</p><!--PageBreak--></tp:treatment-sec><tp:treatment-sec sec-type="material" id="SECID0ESGAE"><title>Material examined.</title><p>
            <bold><italic>Holotype</italic></bold>: ♂, (<abbrev xmlns:xlink="http://www.w3.org/1999/xlink" content-type="institution" xlink:title="College of Life Sciences, Tianjin Normal University, China" id="ABBRID0E4GAE" xlink:type="simple">BDN</abbrev> no. 03438), China: Gansu Province, Tianshui City, Dangchuan Country, 1450 m, <named-content xmlns:xlink="http://www.w3.org/1999/xlink" content-type="date" id="NCID0EBHAE" xlink:type="simple">8. viii. 1993</named-content>, sweeping net. W. Bu.</p></tp:treatment-sec><tp:treatment-sec sec-type="description" id="SECID0EFHAE"><title>Diagnostic characters.</title><p>Frontal tubercles absent. R<sub>1</sub> without microtrichia. Tergite IX with shoulder-like posterior margin. Anal point slightly swollen in the distal 1/3, sharp at the apex, with median ridges but without lateral setae. Anal tergite bands Y-shaped, slightly flat at the bottom. Superior volsella present, bearing 4 strong setae and microtrichia. Gonocoxite with an obvious projection in distal portion of inner margin, bearing 2–3 strong setae and microtrichia; Gonostylus swollen- to knife-like at the middle, with sharp teeth at the apex.</p><fig id="F2" position="float" orientation="portrait"><label>Figure 2.</label><caption><p>
          <italic><tp:taxon-name><tp:taxon-name-part taxon-name-part-type="genus">Harnischia</tp:taxon-name-part> <tp:taxon-name-part taxon-name-part-type="species">cultriata</tp:taxon-name-part></tp:taxon-name></italic>. <bold>A</bold> Wing; Hypopygium: <bold>B</bold> (dorsal) <bold>C</bold> (ventral).</p></caption><graphic xmlns:xlink="http://www.w3.org/1999/xlink" xlink:href="zookeys-634-079-g002.jpg" position="float" orientation="portrait" xlink:type="simple" id="oo_111846.jpg"/></fig></tp:treatment-sec><tp:treatment-sec sec-type="distribution" id="SECID0EKIAE"><title>Distribution.</title><p>China (Gansu).</p></tp:treatment-sec><ref-list><ref id="B44"><mixed-citation xmlns:xlink="http://www.w3.org/1999/xlink" xlink:type="simple">
          <person-group><name name-style="western"><surname>Wang</surname><given-names>X</given-names></name></person-group> (<year>1999</year>) <article-title><italic><tp:taxon-name><tp:taxon-name-part taxon-name-part-type="genus">Harnischia</tp:taxon-name-part></tp:taxon-name></italic> Kieffer from China, with Emendations to the diagnosis of the genus (<tp:taxon-name><tp:taxon-name-part taxon-name-part-type="order">Diptera</tp:taxon-name-part></tp:taxon-name>: <tp:taxon-name><tp:taxon-name-part taxon-name-part-type="family">Chironomidae</tp:taxon-name-part></tp:taxon-name>).</article-title> <source>Aquatic Insects</source> <volume>21</volume>: <fpage>169</fpage>–<lpage>177</lpage>. doi: <ext-link xlink:type="simple" ext-link-type="doi" xlink:href="10.1076/aqin.21.3.169.4517">10.1076/aqin.21.3.169.4517</ext-link></mixed-citation></ref></ref-list></tp:taxon-treatment>
