# Supplementary material for: Review of the genus Harnischia Kieffer from China (Diptera, Chironomidae), with description of one new species
Source: Zookeys. 2016 Nov 21;(634):79–99. doi: 10.3897/zookeys.634.10323 (PMC5126532; doi:10.3897/zookeys.634.10323)
Supplement: XML Treatment for Harnischia curtilamellata [file zookeys.634.10323-treatment4.xml]

<!DOCTYPE tp:taxon-treatment
  PUBLIC "-//TaxonX//DTD Taxonomic Treatment Publishing DTD v0 20100105//EN" "tax-treatment-NSO.dtd">
<tp:taxon-treatment xmlns:tp="http://www.plazi.org/taxpub"><tp:treatment-meta><kwd-group><label>Taxon classification</label><kwd><named-content content-type="kingdom">Animalia</named-content></kwd><kwd><named-content content-type="order">Diptera</named-content></kwd><kwd><named-content content-type="family">Chironomidae</named-content></kwd></kwd-group><mixed-citation publication-type="journal"><person-group><name><surname>Yan</surname><given-names>Chun-Cai</given-names></name><name><surname>Guo</surname><given-names>Qin</given-names></name><name><surname>Liu</surname><given-names>Ting</given-names></name><name><surname>Guo</surname><given-names>Wei</given-names></name><name><surname>Wang</surname><given-names>Xin-Hua</given-names></name><name><surname>Pan</surname><given-names>Bao-Ping</given-names></name></person-group><article-title>Review of the genus <italic><tp:taxon-name><tp:taxon-name-part taxon-name-part-type="genus">Harnischia</tp:taxon-name-part></tp:taxon-name></italic> Kieffer from China (<tp:taxon-name><tp:taxon-name-part taxon-name-part-type="order">Diptera</tp:taxon-name-part></tp:taxon-name>, <tp:taxon-name><tp:taxon-name-part taxon-name-part-type="family">Chironomidae</tp:taxon-name-part></tp:taxon-name>), with description of one new species</article-title><source>Zookeys</source><day>21</day><month>11</month><year>2016</year><volume>2016</volume><issue>634</issue><fpage>79</fpage><lpage>99</lpage><pub-id pub-id-type="doi">10.3897/zookeys.634.10323</pub-id></mixed-citation></tp:treatment-meta><tp:nomenclature><tp:taxon-name>
            <tp:taxon-name-part taxon-name-part-type="genus">Harnischia</tp:taxon-name-part>
            <tp:taxon-name-part taxon-name-part-type="species">curtilamellata</tp:taxon-name-part>
          </tp:taxon-name><tp:taxon-authority>(Malloch, 1915)</tp:taxon-authority><xref ref-type="fig" rid="F3">Figs 3</xref><xref ref-type="fig" rid="F4">, 4</xref><tp:nomenclature-citation-list><tp:nomenclature-citation><tp:taxon-name>
                <tp:taxon-name-part taxon-name-part-type="genus">Chironomus</tp:taxon-name-part> <tp:taxon-name-part taxon-name-part-type="species">curtilamellata</tp:taxon-name-part></tp:taxon-name><comment><xref ref-type="bibr" rid="B21">Malloch 1915</xref>: 474.</comment></tp:nomenclature-citation><tp:nomenclature-citation><tp:taxon-name>
                <tp:taxon-name-part taxon-name-part-type="genus">Chironomus</tp:taxon-name-part> <tp:taxon-name-part taxon-name-part-type="species">pseudosimplex</tp:taxon-name-part></tp:taxon-name><comment><xref ref-type="bibr" rid="B13">Goetghebuer 1923</xref>: 116; <xref ref-type="bibr" rid="B8">Edwards 1929</xref>: 390.</comment></tp:nomenclature-citation><tp:nomenclature-citation><tp:taxon-name>
                <tp:taxon-name-part taxon-name-part-type="genus">Chironomus</tp:taxon-name-part> (<tp:taxon-name-part taxon-name-part-type="subgenus">Cryptochironomus</tp:taxon-name-part>) <tp:taxon-name-part taxon-name-part-type="species">monilis</tp:taxon-name-part></tp:taxon-name><comment><xref ref-type="bibr" rid="B10">Freeman 1954a</xref>: 19.</comment></tp:nomenclature-citation><tp:nomenclature-citation><tp:taxon-name>
                <tp:taxon-name-part taxon-name-part-type="genus">Chironomus</tp:taxon-name-part> (<tp:taxon-name-part taxon-name-part-type="subgenus">Cryptochironomus</tp:taxon-name-part>) <tp:taxon-name-part taxon-name-part-type="species">atrofasciatus</tp:taxon-name-part></tp:taxon-name><comment><xref ref-type="bibr" rid="B11">Freeman 1954b</xref>: 177.</comment></tp:nomenclature-citation><tp:nomenclature-citation><tp:taxon-name>
                <tp:taxon-name-part taxon-name-part-type="genus">Harnischia</tp:taxon-name-part> <tp:taxon-name-part taxon-name-part-type="species">pseudosimplex</tp:taxon-name-part></tp:taxon-name><comment><xref rid="B42" ref-type="bibr">Wang S. et al. 1977</xref>: 231.</comment></tp:nomenclature-citation><tp:nomenclature-citation><tp:taxon-name>
                <tp:taxon-name-part taxon-name-part-type="genus">Harnischia</tp:taxon-name-part> <tp:taxon-name-part taxon-name-part-type="species">curtilamellata</tp:taxon-name-part></tp:taxon-name><comment>: <xref ref-type="bibr" rid="B41">Townes 1945</xref>: 166; <xref ref-type="bibr" rid="B37">Sæther 1971</xref>: 347; <xref rid="B38" ref-type="bibr">1977a</xref>: 88; <xref ref-type="bibr" rid="B25">Pinder 1978</xref>: 124; <xref ref-type="bibr" rid="B12">Freeman and Cranston 1980</xref>: 351; <xref ref-type="bibr" rid="B16">Hashimoto et al. 1981</xref>: 22; <xref ref-type="bibr" rid="B32">Sasa and Kikuchi 1986</xref>: 20; <xref ref-type="bibr" rid="B31">Sasa and Kawai 1987</xref>: 18; <xref ref-type="bibr" rid="B2">Ashe and Cranston 1990</xref>: 285; <xref ref-type="bibr" rid="B6">Cranston and Martin 1989</xref>: 270; <xref rid="B43" ref-type="bibr">Wang X. et al. 1993</xref>: 462; <xref ref-type="bibr" rid="B20">Makarchenko et al. 2005</xref>: 410; <xref ref-type="bibr" rid="B7">Dutta et al. 1996</xref>: 272; <xref ref-type="bibr" rid="B44">Wang 1999</xref>: 170; <xref ref-type="bibr" rid="B45">Wang 2000</xref>: 644; <xref ref-type="bibr" rid="B5">Chaudhuri et al. 2001</xref>: 351.</comment></tp:nomenclature-citation></tp:nomenclature-citation-list></tp:nomenclature><tp:treatment-sec sec-type="type locality" id="SECID0EYOAE"><title>Type locality.</title><p>America (Michigan).</p></tp:treatment-sec><tp:treatment-sec sec-type="material" id="SECID0E4OAE"><title>Material examined.</title><p>China: 3♂♂, Tianjin City, Xian River, <named-content xmlns:xlink="http://www.w3.org/1999/xlink" content-type="date" id="NCID0EDPAE" xlink:type="simple">12.06.1985</named-content>, Xinhua Wang; 1 ♂, Jiangxi Province, Poyang Lake, Nanjishan Natural Conservation area, <named-content xmlns:xlink="http://www.w3.org/1999/xlink" content-type="date" id="NCID0EHPAE" xlink:type="simple">12.06.2004</named-content>, sweep net, Chuncai Yan. 2 ♂♂, Hubei Province, Hefeng Watershed, 1200 m, <named-content xmlns:xlink="http://www.w3.org/1999/xlink" content-type="date" id="NCID0ELPAE" xlink:type="simple">17.07.1999</named-content>, light trap, Bingchun Ji; 1 ♂, Hunan Province, Zhuzhou City, Central South Forestry University, <named-content xmlns:xlink="http://www.w3.org/1999/xlink" content-type="date" id="NCID0EPPAE" xlink:type="simple">17.07.1995</named-content>, Winjun Bu; 1 ♂, Guangxi Province, Jinxiu County, <named-content xmlns:xlink="http://www.w3.org/1999/xlink" content-type="date" id="NCID0ETPAE" xlink:type="simple">1.06.1990</named-content>, Xinhua Wang; 1 ♂, Hainan Province, Ledong Li Autonomous County, Jianfengling, <named-content xmlns:xlink="http://www.w3.org/1999/xlink" content-type="date" id="NCID0EXPAE" xlink:type="simple">17.04.1985</named-content>, light trap, Leyi Zheng; 2 ♂♂, Guizhou Province, Guiyang City, Huaxi area, 1050 m, <named-content xmlns:xlink="http://www.w3.org/1999/xlink" content-type="date" id="NCID0E2PAE" xlink:type="simple">23.07.1995</named-content>, light trap,Wenjun Bu; 1 ♂, Guizhou Province, Daozhen County, Dashahe Natural Conservation area, Fairy Cave, 600 m, <named-content xmlns:xlink="http://www.w3.org/1999/xlink" content-type="date" id="NCID0E6PAE" xlink:type="simple">30.05.2004</named-content>, light trap, Hongqu Tang; 1 ♂, Guizhou Province, Jiangkou County, Fanjingshan Natural Conservation area, Black Creek, <named-content xmlns:xlink="http://www.w3.org/1999/xlink" content-type="date" id="NCID0EDQAE" xlink:type="simple">3.06.2002</named-content>, light trap, Bingchun Ji; 9 ♂♂, Yunnan Province, Dalier Seaside, 2000 m, <named-content xmlns:xlink="http://www.w3.org/1999/xlink" content-type="date" id="NCID0EHQAE" xlink:type="simple">23.05.1996</named-content>, light trap, Xinhua Wang; 3 ♂♂, Yunnan Province, Eryuan County, Niujie Town, Futian, Meici River, 2262–2332 m, 14.5°C, <named-content xmlns:xlink="http://www.w3.org/1999/xlink" content-type="date" id="NCID0ELQAE" xlink:type="simple">24.05.1996</named-content>, light trap, Changfa Zhou and Beixin Wang; 1 ♂, Yunnan Province, Lijiang City, Shigu Town, Chongjiang River, <named-content xmlns:xlink="http://www.w3.org/1999/xlink" content-type="date" id="NCID0EPQAE" xlink:type="simple">25.05.1996</named-content>, light trap, Changfa Zhou; 1 ♂, Yunnan Province, Wuding County, Mashan Stream, <named-content xmlns:xlink="http://www.w3.org/1999/xlink" content-type="date" id="NCID0ETQAE" xlink:type="simple">1.06.1996</named-content>, Xinhua Wang; 1 ♂, Yunnan Province, Zhongdian Martyr Cemetery, 3150 m, <named-content xmlns:xlink="http://www.w3.org/1999/xlink" content-type="date" id="NCID0EXQAE" xlink:type="simple">14.07.2001</named-content>, Ruilei Zhang; 28 ♂♂, Taiwan, Taibei City, Kuandu Wetland, <named-content xmlns:xlink="http://www.w3.org/1999/xlink" content-type="date" id="NCID0E2QAE" xlink:type="simple">20.10.1988</named-content>, Kanjin Ma.</p></tp:treatment-sec><tp:treatment-sec sec-type="description" id="SECID0E6QAE"><title>Diagnostic characters.</title><p>
            <bold><italic>Male</italic>.
            </bold> (Fig. <xref ref-type="fig" rid="F3">3A–C</xref>) Frontal tubercles elliptical or rounded, sometimes absent. Anal point wide, shrunken and slender at the base, distally swollen like a bubble, semi-transparent, with median ridges, bearing lateral setae and microtrichia. Phallapodeme long and slender. Gonostylus widest at the base, curved in the middle and gradually tapering distally, round and blunt in the apex. <bold><italic>Pupa</italic>.</bold> (Fig. <xref ref-type="fig" rid="F4">4A–F</xref>) Sternite I with a pair of spinose anterolateral and anteromedian tubercles on each side; tergites III-VI with narrow, posterior robust spines; hook row medially interrupted; segment VIII without comb or spurs.</p><fig id="F3" position="float" orientation="portrait"><label>Figure 3.</label><caption><p>
          <italic><tp:taxon-name><tp:taxon-name-part taxon-name-part-type="genus">Harnischia</tp:taxon-name-part> <tp:taxon-name-part taxon-name-part-type="species">curtilamellata</tp:taxon-name-part></tp:taxon-name></italic>. <bold>A</bold> Wing; Hypopygium: <bold>B</bold> (dorsal) <bold>C</bold> (ventral).</p></caption><graphic xmlns:xlink="http://www.w3.org/1999/xlink" xlink:href="zookeys-634-079-g003.jpg" position="float" orientation="portrait" xlink:type="simple" id="oo_111847.jpg"/></fig><fig id="F4" position="float" orientation="portrait"><label>Figures 4.</label><caption><p>
          <italic><tp:taxon-name><tp:taxon-name-part taxon-name-part-type="genus">Harnischia</tp:taxon-name-part> <tp:taxon-name-part taxon-name-part-type="species">curtilamellata</tp:taxon-name-part></tp:taxon-name></italic>. Pupae. <bold>A</bold> frontal apotome <bold>B</bold> sternite I <bold>C</bold> thorax, lateral view <bold>D</bold> basal ring <bold>E</bold> tergites I–VI <bold>F</bold> tergite VII–VIII and anal lobe.</p></caption><graphic xmlns:xlink="http://www.w3.org/1999/xlink" xlink:href="zookeys-634-079-g004.jpg" position="float" orientation="portrait" xlink:type="simple" id="oo_111848.jpg"/></fig><!--PageBreak--></tp:treatment-sec><tp:treatment-sec sec-type="material" id="SECID0EXTAE"><title>Materials examined.</title><p>China: 1P, Guangxi Zhuang Autonomous Region, Guilin City, Dingjiang County, Yangjiangtou town <named-content xmlns:xlink="http://www.w3.org/1999/xlink" content-type="date" id="NCID0E4TAE" xlink:type="simple">6.04.2015</named-content>. Wenbin Liu. 1P, China: Shandong Province, Jining City, Weishan County, Weishan Island <named-content xmlns:xlink="http://www.w3.org/1999/xlink" content-type="date" id="NCID0EBUAE" xlink:type="simple">4.10.2015</named-content>. Wenbin Liu. 5P, China: Guangdong Province, Maoming City, Linchen River <named-content xmlns:xlink="http://www.w3.org/1999/xlink" content-type="date" id="NCID0EFUAE" xlink:type="simple">27.11.2013</named-content>. Jun Liu.</p></tp:treatment-sec><tp:treatment-sec sec-type="description" id="SECID0EJUAE"><title>Description.</title><p>
            <bold><italic>Pupa</italic></bold> [n = 8] Total length 3.2–4.9 mm. Cephalothorax brown; abdomen pale brownish.</p><p>
            <italic>Cephalothorax</italic> (Fig. <xref ref-type="fig" rid="F4">4A, C–D</xref>). Frontal setae 20–30 µm long, fine, arising subapically from conical, 50–100 µm long cephalic tubercles. Thoracic horn plumose, with numerous fine branches; basal ring oval. Thorax granulose dorsally, more densely granulose anteriorly. Prealar tubercle low, rounded. Scutal tubercle prominent. Wing sheath without nose; pearl row absent. Two short precorneals, 2 short antepronotals and 4 dorsocentrals present. Lengths of dorsocentrals (µm): 50–75, 38–50, 56–63, 25–40.</p><!--PageBreak--><p>
            <italic>Abdomen</italic> (Fig. <xref ref-type="fig" rid="F4">4B, E–F</xref>). Tergite I (Fig. <xref ref-type="fig" rid="F4">4E</xref>) bare; II with posteromedian group of small points; III-VI with narrow, transverse, posterior band of robust spines; VII with a pair of anterior patches fine shagreen; VIII with a pair of anterior and posterolateral patches of shagreen. Hook row widely interrupted medially. Conjunctives bare. Pedes spurii A present on segment IV; pedes spurii B present on segment I. Sternite I (Fig. <xref ref-type="fig" rid="F4">4B</xref>) with a pair of spinose anterolateral and anteromedian tubercles each sides. Segment VIII without posterolateral comb or spurs. Segment II-IV with 3 strong L setae situated on tubercles; V-VII with 4 LS setae, VIII with 5 LS setae.</p><p>
            <italic>Anal lobe</italic> (Fig. <xref ref-type="fig" rid="F4">4F</xref>) 1.44–2.20 × as long as broad, with complete fringe of 31–51 lamelliform setae. Genital sac 125–220 µm long, extending beyond anal lobe.</p></tp:treatment-sec><tp:treatment-sec sec-type="distribution" id="SECID0EVVAE"><title>Distribution.</title><p>China (Tianjin, Jiangxi, Hubei, Hunan, Guangxi, Hainan, Guizhou, Yunnan, Taiwan); Japan; Thailand; India; Russian Far–East; Europe; North America; Africa region (South Africa, Sudan, Sebegal, Zaire); Australian Region (Australia).</p></tp:treatment-sec><tp:treatment-sec sec-type="remarks" id="SECID0E1VAE"><title>Remarks.</title><p>The Chinese specimens mainly agree with the description of <xref ref-type="bibr" rid="B19">Langton (1991)</xref>, but the color of spinose anteromedian tubercles of sternite I is lighter than from Europe. Based on original descriptions and figures, the record of <italic><tp:taxon-name><tp:taxon-name-part taxon-name-part-type="genus">Harnischia</tp:taxon-name-part> <tp:taxon-name-part taxon-name-part-type="species">pseudosimplex</tp:taxon-name-part></tp:taxon-name></italic> Goetghebuer in China (Hubei province; Wuhan City) by Wang S. et al. (<xref rid="B42" ref-type="bibr">1977</xref>: 231, fig. II: 15) should be <italic><tp:taxon-name><tp:taxon-name-part taxon-name-part-type="genus">Harnischia</tp:taxon-name-part> <tp:taxon-name-part taxon-name-part-type="species">curtilamellata</tp:taxon-name-part></tp:taxon-name></italic> (Malloch).</p></tp:treatment-sec><ref-list><ref id="B21"><mixed-citation xmlns:xlink="http://www.w3.org/1999/xlink" xlink:type="simple">
          <person-group><name name-style="western"><surname>Malloch</surname><given-names>JR</given-names></name></person-group> (<year>1915</year>) <article-title>The <tp:taxon-name><tp:taxon-name-part taxon-name-part-type="family">Chironomidae</tp:taxon-name-part></tp:taxon-name> or midges of Illinois, with particular reference to the species occurring in the Illinois river.</article-title> <source>Bulletin of the Illinois State Laboratory of Natural History</source> <volume>10</volume>: <fpage>275</fpage>–<lpage>543</lpage>.</mixed-citation></ref><ref id="B13"><mixed-citation xmlns:xlink="http://www.w3.org/1999/xlink" xlink:type="simple">
          <person-group><name name-style="western"><surname>Goetghebuer</surname><given-names>M</given-names></name></person-group> (<year>1923</year>) <article-title>Noueaux matériaux pour l’étude de la faune des Chironomides de Belgique. 2<sup>e</sup> note.</article-title> <source>Annales de Biologie Lacustre</source> <volume>12</volume>: <fpage>103</fpage>–<lpage>120</lpage>.</mixed-citation></ref><ref id="B8"><mixed-citation xmlns:xlink="http://www.w3.org/1999/xlink" xlink:type="simple">
          <person-group><name name-style="western"><surname>Edwards</surname><given-names>FW</given-names></name></person-group> (<year>1929</year>) <article-title>British non-biting midges (<tp:taxon-name><tp:taxon-name-part taxon-name-part-type="order">Diptera</tp:taxon-name-part></tp:taxon-name>: <tp:taxon-name><tp:taxon-name-part taxon-name-part-type="family">Chironomidae</tp:taxon-name-part></tp:taxon-name>).</article-title> <source>Transactions of the Entomological Society of London</source> <volume>77</volume>: <fpage>279</fpage>–<lpage>439</lpage>. doi: <ext-link xlink:type="simple" ext-link-type="doi" xlink:href="10.1111/j.1365-2311.1929.tb00692.x">10.1111/j.1365-2311.1929.tb00692.x</ext-link></mixed-citation></ref><ref id="B10"><mixed-citation xmlns:xlink="http://www.w3.org/1999/xlink" xlink:type="simple">
          <person-group><name name-style="western"><surname>Freeman</surname><given-names>P</given-names></name></person-group> (<year>1954a</year>) <article-title><tp:taxon-name><tp:taxon-name-part taxon-name-part-type="family">Chironomidae</tp:taxon-name-part></tp:taxon-name> (<tp:taxon-name><tp:taxon-name-part taxon-name-part-type="order">Diptera</tp:taxon-name-part></tp:taxon-name>) from Western Cape Province-III.</article-title> <source>Proceedings of the Royal Society, London, B</source> <volume>23</volume>: <fpage>17</fpage>–<lpage>25</lpage>. doi: <ext-link xlink:type="simple" ext-link-type="doi" xlink:href="10.1111/j.1365-3113.1954.tb00085.x">10.1111/j.1365-3113.1954.tb00085.x</ext-link></mixed-citation></ref><ref id="B11"><mixed-citation xmlns:xlink="http://www.w3.org/1999/xlink" xlink:type="simple">
          <person-group><name name-style="western"><surname>Freeman</surname><given-names>P</given-names></name></person-group> (<year>1954b</year>) <article-title><tp:taxon-name><tp:taxon-name-part taxon-name-part-type="family">Chironomidae</tp:taxon-name-part></tp:taxon-name> (<tp:taxon-name><tp:taxon-name-part taxon-name-part-type="order">Diptera</tp:taxon-name-part></tp:taxon-name>) from Western Cape Province-IV.</article-title> <source>Proceedings of the Royal Society, London, B</source> <volume>23</volume>: <fpage>172</fpage>–<lpage>180</lpage>. doi: <ext-link xlink:type="simple" ext-link-type="doi" xlink:href="10.1111/j.1365-3113.1954.tb00445.x">10.1111/j.1365-3113.1954.tb00445.x</ext-link></mixed-citation></ref><ref id="B42"><mixed-citation xmlns:xlink="http://www.w3.org/1999/xlink" xlink:type="simple">
          <person-group><name name-style="western"><surname>Wang</surname><given-names>S</given-names></name><name name-style="western"><surname>Qian</surname><given-names>Q</given-names></name><name name-style="western"><surname>Xie</surname><given-names>C</given-names></name></person-group> (<year>1977</year>) <article-title>Studies on the <tp:taxon-name><tp:taxon-name-part taxon-name-part-type="family">Chironomidae</tp:taxon-name-part></tp:taxon-name> from the vicinity of Lake Tunghu, Wuchang.</article-title> <source>Acta Hydrobiologica Sinica</source> <volume>6</volume>: <fpage>227</fpage>–<lpage>240</lpage>.</mixed-citation></ref><ref id="B41"><mixed-citation xmlns:xlink="http://www.w3.org/1999/xlink" xlink:type="simple">
          <person-group><name name-style="western"><surname>Townes</surname><given-names>HK</given-names></name></person-group> (<year>1945</year>) <article-title>The Nearctic species of <tp:taxon-name><tp:taxon-name-part taxon-name-part-type="tribe">Tendipedini</tp:taxon-name-part></tp:taxon-name> (<tp:taxon-name><tp:taxon-name-part taxon-name-part-type="order">Diptera</tp:taxon-name-part></tp:taxon-name>, <tp:taxon-name><tp:taxon-name-part taxon-name-part-type="subfamily">Tendipedidae</tp:taxon-name-part></tp:taxon-name> (=<tp:taxon-name><tp:taxon-name-part taxon-name-part-type="family">Chironomidae</tp:taxon-name-part></tp:taxon-name>)).</article-title> <source>The American Midland Naturalist</source> <volume>34</volume>: <fpage>1</fpage>–<lpage>206</lpage>. doi: <ext-link xlink:type="simple" ext-link-type="doi" xlink:href="10.2307/2421112">10.2307/2421112</ext-link></mixed-citation></ref><ref id="B37"><mixed-citation xmlns:xlink="http://www.w3.org/1999/xlink" xlink:type="simple">
          <person-group><name name-style="western"><surname>Sæther</surname><given-names>OA</given-names></name></person-group> (<year>1971</year>) <article-title>Nomenclature and phylogeny of the genus <italic><tp:taxon-name><tp:taxon-name-part taxon-name-part-type="genus">Harnischia</tp:taxon-name-part></tp:taxon-name></italic> (<tp:taxon-name><tp:taxon-name-part taxon-name-part-type="order">Diptera</tp:taxon-name-part></tp:taxon-name>: <tp:taxon-name><tp:taxon-name-part taxon-name-part-type="family">Chironomidae</tp:taxon-name-part></tp:taxon-name>).</article-title> <source>Proc. 4<sup>th</sup> Int. Symp. On <tp:taxon-name><tp:taxon-name-part taxon-name-part-type="family">Chironomidae</tp:taxon-name-part></tp:taxon-name>, Carleton Univ.</source>, <conf-date>10–12. August 1970</conf-date>. <publisher-name>Can. Ent.</publisher-name>, <volume>103</volume>: <fpage>347</fpage>–<lpage>362</lpage>.</mixed-citation></ref><ref id="B38"><mixed-citation xmlns:xlink="http://www.w3.org/1999/xlink" xlink:type="simple">
          <person-group><name name-style="western"><surname>Sæther</surname><given-names>OA</given-names></name></person-group> (<year>1977</year>) <article-title>Taxonomic studies on <tp:taxon-name><tp:taxon-name-part taxon-name-part-type="family">Chironomidae</tp:taxon-name-part></tp:taxon-name> Nanocladius, Pseudochironomus, and the <italic><tp:taxon-name><tp:taxon-name-part taxon-name-part-type="genus">Harnischia</tp:taxon-name-part></tp:taxon-name></italic> complex.</article-title> <source>Bulletin of Fisheries Research Board of Canada</source> <volume>196</volume>: <fpage>1</fpage>–<lpage>143</lpage>.</mixed-citation></ref><ref id="B25"><mixed-citation xmlns:xlink="http://www.w3.org/1999/xlink" xlink:type="simple">
          <person-group><name name-style="western"><surname>Pinder</surname><given-names>LCV</given-names></name></person-group> (<year>1978</year>) <article-title>A key to adult males of British <tp:taxon-name><tp:taxon-name-part taxon-name-part-type="family">Chironomidae</tp:taxon-name-part></tp:taxon-name> the non-biting midges (2 volumes).</article-title> <source>Freshwater Biological Association Scientific Publication</source> <volume>37</volume>: <fpage>1</fpage>–<lpage>169</lpage>.</mixed-citation></ref><ref id="B12"><mixed-citation xmlns:xlink="http://www.w3.org/1999/xlink" xlink:type="simple">
          <person-group><name name-style="western"><surname>Freeman</surname><given-names>P</given-names></name><name name-style="western"><surname>Cranston</surname><given-names>PS</given-names></name></person-group> (<year>1980</year>) <article-title>Family <tp:taxon-name><tp:taxon-name-part taxon-name-part-type="family">Chironomidae</tp:taxon-name-part></tp:taxon-name>.</article-title> In: <person-group><name name-style="western"><surname>Crosskey</surname><given-names>RW</given-names></name></person-group> (<role>Ed.</role>) <source>Catalogue of the <tp:taxon-name><tp:taxon-name-part taxon-name-part-type="order">Diptera</tp:taxon-name-part></tp:taxon-name> of the Afrotropical Region</source>. <publisher-name>British Museum (Natural History)</publisher-name>, <publisher-loc>London</publisher-loc>, <fpage>175</fpage>–<lpage>202</lpage>.</mixed-citation></ref><ref id="B16"><mixed-citation xmlns:xlink="http://www.w3.org/1999/xlink" xlink:type="simple">
          <person-group><name name-style="western"><surname>Hashimoto</surname><given-names>H</given-names></name><name name-style="western"><surname>Wongsiri</surname><given-names>T</given-names></name><name name-style="western"><surname>Wongsiri</surname><given-names>N</given-names></name><name name-style="western"><surname>Tirawa</surname><given-names>C</given-names></name><name name-style="western"><surname>Lewvanich</surname><given-names>A</given-names></name><name name-style="western"><surname>Yasumatsu</surname><given-names>K</given-names></name></person-group> (<year>1981</year>) <article-title><tp:taxon-name><tp:taxon-name-part taxon-name-part-type="subfamily">Chironominae</tp:taxon-name-part></tp:taxon-name> from rice fields of Thailand with description of 7 new species.</article-title> <source>Thailand Department of Agriculture, Taxonomy Branch, Entomology and Zoology Division, Technical Bulletin</source> <volume>7</volume>: <fpage>1</fpage>–<lpage>47</lpage>.</mixed-citation></ref><ref id="B32"><mixed-citation xmlns:xlink="http://www.w3.org/1999/xlink" xlink:type="simple">
          <person-group><name name-style="western"><surname>Sasa</surname><given-names>M</given-names></name><name name-style="western"><surname>Kikuchi</surname><given-names>M</given-names></name></person-group> (<year>1986</year>) <article-title>Notes on the chironomid miodges of the subfamilies <tp:taxon-name><tp:taxon-name-part taxon-name-part-type="subfamily">Chironominae</tp:taxon-name-part></tp:taxon-name> and <tp:taxon-name><tp:taxon-name-part taxon-name-part-type="subfamily">Orthocladiinae</tp:taxon-name-part></tp:taxon-name> collected by light traps in a rice paddy area in Tokushima (<tp:taxon-name><tp:taxon-name-part taxon-name-part-type="order">Diptera</tp:taxon-name-part></tp:taxon-name>, <tp:taxon-name><tp:taxon-name-part taxon-name-part-type="family">Chironomidae</tp:taxon-name-part></tp:taxon-name>).</article-title> <source>Medical Entomology and Zoology</source> <volume>37</volume>: <fpage>17</fpage>–<lpage>39</lpage>. doi: <ext-link xlink:type="simple" ext-link-type="doi" xlink:href="10.7601/mez.37.17">10.7601/mez.37.17</ext-link></mixed-citation></ref><ref id="B31"><mixed-citation xmlns:xlink="http://www.w3.org/1999/xlink" xlink:type="simple">
          <person-group><name name-style="western"><surname>Sasa</surname><given-names>M</given-names></name><name name-style="western"><surname>Kawai</surname><given-names>K</given-names></name></person-group> (<year>1987</year>) <article-title>Studies on the chironomid midges of Lake Biwa (<tp:taxon-name><tp:taxon-name-part taxon-name-part-type="order">Diptera</tp:taxon-name-part></tp:taxon-name>, <tp:taxon-name><tp:taxon-name-part taxon-name-part-type="family">Chironomidae</tp:taxon-name-part></tp:taxon-name>).</article-title> <source>Lake Biwa Study Monograph 3</source>. <publisher-name>Lake Biwa Research Institute Ohtsu</publisher-name>, <volume>520</volume>, <publisher-loc>Japan</publisher-loc>, <fpage>1</fpage>–<lpage>119</lpage>.</mixed-citation></ref><ref id="B2"><mixed-citation xmlns:xlink="http://www.w3.org/1999/xlink" xlink:type="simple">
          <person-group><name name-style="western"><surname>Ashe</surname><given-names>P</given-names></name><name name-style="western"><surname>Cranston</surname><given-names>PS</given-names></name></person-group> (<year>1990</year>) <article-title>Family <tp:taxon-name><tp:taxon-name-part taxon-name-part-type="family">Chironomidae</tp:taxon-name-part></tp:taxon-name>.</article-title> In: <person-group><name name-style="western"><surname>Soós</surname><given-names>A</given-names></name><name name-style="western"><surname>Papp</surname><given-names>L</given-names></name></person-group> (<role>Eds</role>) <source>Catalogue of Palaearctic <tp:taxon-name><tp:taxon-name-part taxon-name-part-type="order">Diptera</tp:taxon-name-part></tp:taxon-name> (Vol. 2.) – <tp:taxon-name><tp:taxon-name-part taxon-name-part-type="family">Psychodidae</tp:taxon-name-part></tp:taxon-name> – <tp:taxon-name><tp:taxon-name-part taxon-name-part-type="family">Chironomidae</tp:taxon-name-part></tp:taxon-name></source>. <publisher-name>Akadémiai Kiadó</publisher-name>, <publisher-loc>Budapest</publisher-loc>, <fpage>113</fpage>–<lpage>355</lpage>.</mixed-citation></ref><ref id="B6"><mixed-citation xmlns:xlink="http://www.w3.org/1999/xlink" xlink:type="simple">
          <person-group><name name-style="western"><surname>Cranston</surname><given-names>PS</given-names></name><name name-style="western"><surname>Martin</surname><given-names>J</given-names></name></person-group> (<year>1989</year>) <article-title>Family <tp:taxon-name><tp:taxon-name-part taxon-name-part-type="family">Chironomidae</tp:taxon-name-part></tp:taxon-name>.</article-title> In: <person-group><name name-style="western"><surname>Evenhuis</surname><given-names>NL</given-names></name></person-group> (<role>Ed.</role>) <source>Catalog of the <tp:taxon-name><tp:taxon-name-part taxon-name-part-type="order">Diptera</tp:taxon-name-part></tp:taxon-name> of the Australasian and Oceanic Region</source>. <publisher-name>Bishop Museum Press</publisher-name> <volume>86</volume>, <fpage>252</fpage>–<lpage>274</lpage>.</mixed-citation></ref><ref id="B43"><mixed-citation xmlns:xlink="http://www.w3.org/1999/xlink" xlink:type="simple">
          <person-group><name name-style="western"><surname>Wang</surname><given-names>X</given-names></name><name name-style="western"><surname>Zheng</surname><given-names>L</given-names></name><name name-style="western"><surname>Ji</surname><given-names>B</given-names></name></person-group> (<year>1993</year>) <article-title>A taxonomic study on <tp:taxon-name><tp:taxon-name-part taxon-name-part-type="subfamily">Chironominae</tp:taxon-name-part></tp:taxon-name> (<tp:taxon-name><tp:taxon-name-part taxon-name-part-type="order">Diptera</tp:taxon-name-part></tp:taxon-name>: <tp:taxon-name><tp:taxon-name-part taxon-name-part-type="family">Chironomidae</tp:taxon-name-part></tp:taxon-name>) from China III. Genus <italic><tp:taxon-name><tp:taxon-name-part taxon-name-part-type="genus">Harnischia</tp:taxon-name-part></tp:taxon-name></italic> Kieffer.</article-title> <source>Acta Zootaxa Sinica</source> <volume>18</volume>(<issue>4</issue>): <fpage>459</fpage>–<lpage>465</lpage>.</mixed-citation></ref><ref id="B20"><mixed-citation xmlns:xlink="http://www.w3.org/1999/xlink" xlink:type="simple">
          <person-group><name name-style="western"><surname>Makarchenko</surname><given-names>EA</given-names></name><name name-style="western"><surname>Makarchenko</surname><given-names>MA</given-names></name><name name-style="western"><surname>Zorina</surname><given-names>OV</given-names></name><name name-style="western"><surname>Sergeeva</surname><given-names>IV</given-names></name></person-group> (<year>2005</year>) <article-title>Preliminary data on fauna and taxonomy of Chironomids (<tp:taxon-name><tp:taxon-name-part taxon-name-part-type="order">Diptera</tp:taxon-name-part></tp:taxon-name>, <tp:taxon-name><tp:taxon-name-part taxon-name-part-type="family">Chironomidae</tp:taxon-name-part></tp:taxon-name>) of the Russian Far East.</article-title> <source>Vladimir Ya. Levanidov’s Biennial Memorial Meetings</source>, <fpage>394</fpage>–<lpage>420</lpage>.</mixed-citation></ref><ref id="B7"><mixed-citation xmlns:xlink="http://www.w3.org/1999/xlink" xlink:type="simple">
          <person-group><name name-style="western"><surname>Dutta</surname><given-names>TK</given-names></name><name name-style="western"><surname>Ali</surname><given-names>A</given-names></name><name name-style="western"><surname>Mazumdar</surname><given-names>A</given-names></name><name name-style="western"><surname>Chaudhuri</surname><given-names>PK</given-names></name></person-group> (<year>1996</year>) <article-title>Chironomid midges of <italic><tp:taxon-name><tp:taxon-name-part taxon-name-part-type="genus">Harnischia</tp:taxon-name-part></tp:taxon-name></italic> complex (<tp:taxon-name><tp:taxon-name-part taxon-name-part-type="order">Diptera</tp:taxon-name-part></tp:taxon-name>: <tp:taxon-name><tp:taxon-name-part taxon-name-part-type="family">Chironomidae</tp:taxon-name-part></tp:taxon-name>) from the Duars of the Himalayas India.</article-title> <source>European Journal of Entomology</source> <volume>93</volume>: <fpage>263</fpage>–<lpage>279</lpage>.</mixed-citation></ref><ref id="B44"><mixed-citation xmlns:xlink="http://www.w3.org/1999/xlink" xlink:type="simple">
          <person-group><name name-style="western"><surname>Wang</surname><given-names>X</given-names></name></person-group> (<year>1999</year>) <article-title><italic><tp:taxon-name><tp:taxon-name-part taxon-name-part-type="genus">Harnischia</tp:taxon-name-part></tp:taxon-name></italic> Kieffer from China, with Emendations to the diagnosis of the genus (<tp:taxon-name><tp:taxon-name-part taxon-name-part-type="order">Diptera</tp:taxon-name-part></tp:taxon-name>: <tp:taxon-name><tp:taxon-name-part taxon-name-part-type="family">Chironomidae</tp:taxon-name-part></tp:taxon-name>).</article-title> <source>Aquatic Insects</source> <volume>21</volume>: <fpage>169</fpage>–<lpage>177</lpage>. doi: <ext-link xlink:type="simple" ext-link-type="doi" xlink:href="10.1076/aqin.21.3.169.4517">10.1076/aqin.21.3.169.4517</ext-link></mixed-citation></ref><ref id="B45"><mixed-citation xmlns:xlink="http://www.w3.org/1999/xlink" xlink:type="simple">
          <person-group><name name-style="western"><surname>Wang</surname><given-names>X</given-names></name></person-group> (<year>2000</year>) <article-title>A revised checklist of <tp:taxon-name><tp:taxon-name-part taxon-name-part-type="family">Chironomidae</tp:taxon-name-part></tp:taxon-name> from China (<tp:taxon-name><tp:taxon-name-part taxon-name-part-type="order">Diptera</tp:taxon-name-part></tp:taxon-name>).</article-title> In: <person-group><name name-style="western"><surname>Hoffrichter</surname><given-names>O</given-names></name></person-group> (<role>Ed.</role>) <source>Late 20<sup>th</sup> Century Research on <tp:taxon-name><tp:taxon-name-part taxon-name-part-type="family">Chironomidae</tp:taxon-name-part></tp:taxon-name>: an Anthology from 13th International Symposium on <tp:taxon-name><tp:taxon-name-part taxon-name-part-type="family">Chironomidae</tp:taxon-name-part></tp:taxon-name></source>. <publisher-name>Shaker Verlag</publisher-name>, <publisher-loc>Achen</publisher-loc>, <fpage>629</fpage>–<lpage>652</lpage>.</mixed-citation></ref><ref id="B5"><mixed-citation xmlns:xlink="http://www.w3.org/1999/xlink" xlink:type="simple">
          <person-group><name name-style="western"><surname>Chaudhuri</surname><given-names>PK</given-names></name><name name-style="western"><surname>Hazra</surname><given-names>N</given-names></name><name name-style="western"><surname>Alfred</surname><given-names>JRB</given-names></name></person-group> (<year>2001</year>) <article-title>A checklist of Chironomid midges (<tp:taxon-name><tp:taxon-name-part taxon-name-part-type="order">Diptera</tp:taxon-name-part></tp:taxon-name>: <tp:taxon-name><tp:taxon-name-part taxon-name-part-type="family">Chironomidae</tp:taxon-name-part></tp:taxon-name>) of the Indian subcontinent.</article-title> <source>Oriental Insects</source> <volume>35</volume>: <fpage>335</fpage>–<lpage>372</lpage>. doi: <ext-link xlink:type="simple" ext-link-type="doi" xlink:href="10.1080/00305316.2001.10417312">10.1080/00305316.2001.10417312</ext-link></mixed-citation></ref><ref id="B19"><mixed-citation xmlns:xlink="http://www.w3.org/1999/xlink" xlink:type="simple">
          <person-group><name name-style="western"><surname>Langton</surname><given-names>PH</given-names></name></person-group> (<year>1991</year>) <source>A key to pupal exuviae of West Palaearctic <tp:taxon-name><tp:taxon-name-part taxon-name-part-type="family">Chironomidae</tp:taxon-name-part></tp:taxon-name></source>. <comment>Privately published</comment>, <publisher-loc>Huntingdon</publisher-loc>, <size units="page">395 pp</size>.</mixed-citation></ref></ref-list></tp:taxon-treatment>
