# Supplementary material for: Review of the genus Harnischia Kieffer from China (Diptera, Chironomidae), with description of one new species
Source: Zookeys. 2016 Nov 21;(634):79–99. doi: 10.3897/zookeys.634.10323 (PMC5126532; doi:10.3897/zookeys.634.10323)
Supplement: XML Treatment for Harnischia fuscimana [file zookeys.634.10323-treatment5.xml]

<!DOCTYPE tp:taxon-treatment
  PUBLIC "-//TaxonX//DTD Taxonomic Treatment Publishing DTD v0 20100105//EN" "tax-treatment-NSO.dtd">
<tp:taxon-treatment xmlns:tp="http://www.plazi.org/taxpub"><tp:treatment-meta><kwd-group><label>Taxon classification</label><kwd><named-content content-type="kingdom">Animalia</named-content></kwd><kwd><named-content content-type="order">Diptera</named-content></kwd><kwd><named-content content-type="family">Chironomidae</named-content></kwd></kwd-group><mixed-citation publication-type="journal"><person-group><name><surname>Yan</surname><given-names>Chun-Cai</given-names></name><name><surname>Guo</surname><given-names>Qin</given-names></name><name><surname>Liu</surname><given-names>Ting</given-names></name><name><surname>Guo</surname><given-names>Wei</given-names></name><name><surname>Wang</surname><given-names>Xin-Hua</given-names></name><name><surname>Pan</surname><given-names>Bao-Ping</given-names></name></person-group><article-title>Review of the genus <italic><tp:taxon-name><tp:taxon-name-part taxon-name-part-type="genus">Harnischia</tp:taxon-name-part></tp:taxon-name></italic> Kieffer from China (<tp:taxon-name><tp:taxon-name-part taxon-name-part-type="order">Diptera</tp:taxon-name-part></tp:taxon-name>, <tp:taxon-name><tp:taxon-name-part taxon-name-part-type="family">Chironomidae</tp:taxon-name-part></tp:taxon-name>), with description of one new species</article-title><source>Zookeys</source><day>21</day><month>11</month><year>2016</year><volume>2016</volume><issue>634</issue><fpage>79</fpage><lpage>99</lpage><pub-id pub-id-type="doi">10.3897/zookeys.634.10323</pub-id></mixed-citation></tp:treatment-meta><tp:nomenclature><tp:taxon-name>
            <tp:taxon-name-part taxon-name-part-type="genus">Harnischia</tp:taxon-name-part>
            <tp:taxon-name-part taxon-name-part-type="species">fuscimana</tp:taxon-name-part>
          </tp:taxon-name><tp:taxon-authority>Kieffer, 1921</tp:taxon-authority><xref ref-type="fig" rid="F5">Fig. 5</xref><!--PageBreak--><tp:nomenclature-citation-list><tp:nomenclature-citation><tp:taxon-name>
                <tp:taxon-name-part taxon-name-part-type="genus">Harnischia</tp:taxon-name-part> <tp:taxon-name-part taxon-name-part-type="species">fuscimana</tp:taxon-name-part></tp:taxon-name><comment>: <xref ref-type="bibr" rid="B18">Kieffer 1921</xref>b: 69; <xref rid="B14" ref-type="bibr">Goetghebuer 1937–54</xref>: 48; <xref ref-type="bibr" rid="B37">Sæther 1971</xref>: 348; <xref rid="B42" ref-type="bibr">Wang S. et al. 1977</xref>: 231; <xref ref-type="bibr" rid="B9">Fittkau and Reiss 1978</xref>: 432; <xref ref-type="bibr" rid="B45">Wang 2000</xref>: 644; <xref ref-type="bibr" rid="B20">Makarchenko et al. 2005</xref>: 410.</comment></tp:nomenclature-citation></tp:nomenclature-citation-list></tp:nomenclature><tp:treatment-sec sec-type="type locality" id="SECID0EKZAE"><title>Type locality.</title><p>Poland</p></tp:treatment-sec><tp:treatment-sec sec-type="description" id="SECID0EPZAE"><title>Diagnostic characters.</title><p>
            <bold><italic>Male</italic>.
            </bold> Body pale green. Anal point taper-shaped and tapering towards the sharp apex, bearing lateral setae and microtrichia. Gonostylus thick, blade-shaped projection. Superior and inferior volsellae absent. The conjunction of gonostylus and gonocoxite shrunken and obviously tapered. Gonostylus short, with a weak projection at base, almost as long as gonocoxite. <bold><italic>Pupa</italic>.</bold> (Fig. <xref ref-type="fig" rid="F5">5A–F</xref>) Sternite I with only spinose anterolateral tubercles; hook row medially interrupted; segment VIII without comb or spur.</p><fig id="F5" position="float" orientation="portrait"><label>Figures 5.</label><caption><p>
          <italic><tp:taxon-name><tp:taxon-name-part taxon-name-part-type="genus">Harnischia</tp:taxon-name-part> <tp:taxon-name-part taxon-name-part-type="species">fuscimana</tp:taxon-name-part></tp:taxon-name></italic>. Pupae. <bold>A</bold> frontal apotome <bold>B</bold> sternite I <bold>C</bold> thorax, lateral view <bold>D</bold> basal ring <bold>E</bold> tergites I–VI <bold>F</bold> tergite VII–VIII and anal lobe.</p></caption><graphic xmlns:xlink="http://www.w3.org/1999/xlink" xlink:href="zookeys-634-079-g005.jpg" position="float" orientation="portrait" xlink:type="simple" id="oo_111849.jpg"/></fig></tp:treatment-sec><tp:treatment-sec sec-type="material" id="SECID0EF2AE"><title>Materials examined.</title><p>China: 1P, Guangdong Province, Maoming City, Baowei town <named-content xmlns:xlink="http://www.w3.org/1999/xlink" content-type="date" id="NCID0EL2AE" xlink:type="simple">10.12.2012</named-content>. Hongqu Tang.</p></tp:treatment-sec><tp:treatment-sec sec-type="description" id="SECID0EP2AE"><title>Description.</title><p>
            <bold><italic>Pupa</italic></bold> [n = 1] Total length 6.55 mm. Cephalothorax brown; abdomen pale brownish.</p><p>
            <italic>Cephalothorax</italic> (Fig. <xref ref-type="fig" rid="F5">5A, C–D</xref>). Frontal setae 45 µm long, fine, arising subapically from conical, 130 µm long cephalic tubercles. Thoracic horn (Fig. <xref ref-type="fig" rid="F5">5C</xref>) plumose, with numerous fine branches; basal ring oval. Thorax granulose dorsally, more densely granulose anteriorly. Prealar tubercle low, rounded. Scutal tubercle prominent. Wing <!--PageBreak-->sheath without nose; pearl row absent. Two short precorneals, 2 short antepronotals and 4 dorsocentrals present.</p><p>
            <italic>Abdomen</italic> (Fig. <xref ref-type="fig" rid="F5">5B, E–F</xref>). Tergite I (Fig. <xref ref-type="fig" rid="F5">5E</xref>) bare; II with posteromedian group of small points; III-VI with transverse, posterior band of spinules; VII with a pair of anterior patches fine shagreen; VIII with a pair of anterior and posterolateral patches of shagreen. Hook row widely interrupted medially. Conjunctives bare. Pedes spurii A present on segment IV; pedes spurii B present on segment I and II. Sternite I (Fig. <xref ref-type="fig" rid="F5">5B</xref>) with spinose anterolateral tubercles. Segment VIII without posterolateral comb or spur. Segment II-IV with 3 strong L setae; V-VII with 4 LS setae, VIII with 5 LS setae.</p><p>
            <italic>Anal lobe</italic> (Fig. <xref ref-type="fig" rid="F5">5F</xref>) 1.74 × as long as broad, with complete fringe of 70 lamelliform setae. Genital sac 300 µm long, extending beyond anal lobe.</p></tp:treatment-sec><tp:treatment-sec sec-type="distribution" id="SECID0E53AE"><title>Distribution.</title><p>China (Hubei), Russian Far East; Afghanistan; Lebanon; Europe (Gemary, Poland, Yugosiavia, Romania, France, Belgium, Spain, Italy).</p><!--PageBreak--></tp:treatment-sec><tp:treatment-sec sec-type="remarks" id="SECID0EE4AE"><title>Remarks.</title><p>The species was recorded in China by Wang S. (1977). The Chinese specimens of pupal stages mainly agree with the description of <xref ref-type="bibr" rid="B19">Langton (1991)</xref>, but fringe setae of anal lobe of specimens from China (70) more than from Europe (45–59).</p></tp:treatment-sec><ref-list><ref id="B18"><mixed-citation xmlns:xlink="http://www.w3.org/1999/xlink" xlink:type="simple">
          <person-group><name name-style="western"><surname>Kieffer</surname><given-names>JJ</given-names></name></person-group> (<year>1921</year>) <article-title><tp:taxon-name><tp:taxon-name-part taxon-name-part-type="above-genus">Chironomidea</tp:taxon-name-part></tp:taxon-name> nouveaux ou peu connus de la region paléarctique.</article-title> <source>Bulletin de la Société d’Histoire naturelle de Moselle</source> <volume>29</volume>: <fpage>51</fpage>–<lpage>109</lpage>.</mixed-citation></ref><ref id="B14"><mixed-citation xmlns:xlink="http://www.w3.org/1999/xlink" xlink:type="simple">
          <person-group><name name-style="western"><surname>Goetghebuer</surname><given-names>M</given-names></name></person-group> (<year>1937–1954</year>) <article-title><tp:taxon-name><tp:taxon-name-part taxon-name-part-type="subfamily">Tendipedidae</tp:taxon-name-part></tp:taxon-name> (<tp:taxon-name><tp:taxon-name-part taxon-name-part-type="family">Chironomidae</tp:taxon-name-part></tp:taxon-name>). B. Subfamilie <tp:taxon-name><tp:taxon-name-part taxon-name-part-type="above-genus">Tendipedinae</tp:taxon-name-part></tp:taxon-name> (<tp:taxon-name><tp:taxon-name-part taxon-name-part-type="subfamily">Chironominae</tp:taxon-name-part></tp:taxon-name>). A. Die Imagines.</article-title> In: <person-group><name name-style="western"><surname>Lindner</surname><given-names>E</given-names></name></person-group> (<role>Ed.</role>) <source>Die Fliegen der Palaearktischen Region</source> <volume>3</volume>, (<issue>13c</issue>), <fpage>1</fpage>–<lpage>138</lpage>.</mixed-citation></ref><ref id="B37"><mixed-citation xmlns:xlink="http://www.w3.org/1999/xlink" xlink:type="simple">
          <person-group><name name-style="western"><surname>Sæther</surname><given-names>OA</given-names></name></person-group> (<year>1971</year>) <article-title>Nomenclature and phylogeny of the genus <italic><tp:taxon-name><tp:taxon-name-part taxon-name-part-type="genus">Harnischia</tp:taxon-name-part></tp:taxon-name></italic> (<tp:taxon-name><tp:taxon-name-part taxon-name-part-type="order">Diptera</tp:taxon-name-part></tp:taxon-name>: <tp:taxon-name><tp:taxon-name-part taxon-name-part-type="family">Chironomidae</tp:taxon-name-part></tp:taxon-name>).</article-title> <source>Proc. 4<sup>th</sup> Int. Symp. On <tp:taxon-name><tp:taxon-name-part taxon-name-part-type="family">Chironomidae</tp:taxon-name-part></tp:taxon-name>, Carleton Univ.</source>, <conf-date>10–12. August 1970</conf-date>. <publisher-name>Can. Ent.</publisher-name>, <volume>103</volume>: <fpage>347</fpage>–<lpage>362</lpage>.</mixed-citation></ref><ref id="B42"><mixed-citation xmlns:xlink="http://www.w3.org/1999/xlink" xlink:type="simple">
          <person-group><name name-style="western"><surname>Wang</surname><given-names>S</given-names></name><name name-style="western"><surname>Qian</surname><given-names>Q</given-names></name><name name-style="western"><surname>Xie</surname><given-names>C</given-names></name></person-group> (<year>1977</year>) <article-title>Studies on the <tp:taxon-name><tp:taxon-name-part taxon-name-part-type="family">Chironomidae</tp:taxon-name-part></tp:taxon-name> from the vicinity of Lake Tunghu, Wuchang.</article-title> <source>Acta Hydrobiologica Sinica</source> <volume>6</volume>: <fpage>227</fpage>–<lpage>240</lpage>.</mixed-citation></ref><ref id="B9"><mixed-citation xmlns:xlink="http://www.w3.org/1999/xlink" xlink:type="simple">
          <person-group><name name-style="western"><surname>Fittkau</surname><given-names>EJ</given-names></name><name name-style="western"><surname>Reiss</surname><given-names>F</given-names></name></person-group> (<year>1978</year>) <article-title><tp:taxon-name><tp:taxon-name-part taxon-name-part-type="family">Chironomidae</tp:taxon-name-part></tp:taxon-name>.</article-title> In: <person-group><name name-style="western"><surname>Illies</surname><given-names>J</given-names></name></person-group> (<role>Ed.</role>) <source>Limnofauna Europaea</source> (<edition>2nd edn</edition>). <publisher-name>Gustav Fischer Verlag</publisher-name>, <publisher-loc>Stuttgart</publisher-loc>, <fpage>404</fpage>–<lpage>440</lpage>.</mixed-citation></ref><ref id="B45"><mixed-citation xmlns:xlink="http://www.w3.org/1999/xlink" xlink:type="simple">
          <person-group><name name-style="western"><surname>Wang</surname><given-names>X</given-names></name></person-group> (<year>2000</year>) <article-title>A revised checklist of <tp:taxon-name><tp:taxon-name-part taxon-name-part-type="family">Chironomidae</tp:taxon-name-part></tp:taxon-name> from China (<tp:taxon-name><tp:taxon-name-part taxon-name-part-type="order">Diptera</tp:taxon-name-part></tp:taxon-name>).</article-title> In: <person-group><name name-style="western"><surname>Hoffrichter</surname><given-names>O</given-names></name></person-group> (<role>Ed.</role>) <source>Late 20<sup>th</sup> Century Research on <tp:taxon-name><tp:taxon-name-part taxon-name-part-type="family">Chironomidae</tp:taxon-name-part></tp:taxon-name>: an Anthology from 13th International Symposium on <tp:taxon-name><tp:taxon-name-part taxon-name-part-type="family">Chironomidae</tp:taxon-name-part></tp:taxon-name></source>. <publisher-name>Shaker Verlag</publisher-name>, <publisher-loc>Achen</publisher-loc>, <fpage>629</fpage>–<lpage>652</lpage>.</mixed-citation></ref><ref id="B20"><mixed-citation xmlns:xlink="http://www.w3.org/1999/xlink" xlink:type="simple">
          <person-group><name name-style="western"><surname>Makarchenko</surname><given-names>EA</given-names></name><name name-style="western"><surname>Makarchenko</surname><given-names>MA</given-names></name><name name-style="western"><surname>Zorina</surname><given-names>OV</given-names></name><name name-style="western"><surname>Sergeeva</surname><given-names>IV</given-names></name></person-group> (<year>2005</year>) <article-title>Preliminary data on fauna and taxonomy of Chironomids (<tp:taxon-name><tp:taxon-name-part taxon-name-part-type="order">Diptera</tp:taxon-name-part></tp:taxon-name>, <tp:taxon-name><tp:taxon-name-part taxon-name-part-type="family">Chironomidae</tp:taxon-name-part></tp:taxon-name>) of the Russian Far East.</article-title> <source>Vladimir Ya. Levanidov’s Biennial Memorial Meetings</source>, <fpage>394</fpage>–<lpage>420</lpage>.</mixed-citation></ref><ref id="B19"><mixed-citation xmlns:xlink="http://www.w3.org/1999/xlink" xlink:type="simple">
          <person-group><name name-style="western"><surname>Langton</surname><given-names>PH</given-names></name></person-group> (<year>1991</year>) <source>A key to pupal exuviae of West Palaearctic <tp:taxon-name><tp:taxon-name-part taxon-name-part-type="family">Chironomidae</tp:taxon-name-part></tp:taxon-name></source>. <comment>Privately published</comment>, <publisher-loc>Huntingdon</publisher-loc>, <size units="page">395 pp</size>.</mixed-citation></ref></ref-list></tp:taxon-treatment>
