# Supplementary material for: Review of the genus Harnischia Kieffer from China (Diptera, Chironomidae), with description of one new species
Source: Zookeys. 2016 Nov 21;(634):79–99. doi: 10.3897/zookeys.634.10323 (PMC5126532; doi:10.3897/zookeys.634.10323)
Supplement: XML Treatment for Harnischia japonica [file zookeys.634.10323-treatment6.xml]

<!DOCTYPE tp:taxon-treatment
  PUBLIC "-//TaxonX//DTD Taxonomic Treatment Publishing DTD v0 20100105//EN" "tax-treatment-NSO.dtd">
<tp:taxon-treatment xmlns:tp="http://www.plazi.org/taxpub"><tp:treatment-meta><kwd-group><label>Taxon classification</label><kwd><named-content content-type="kingdom">Animalia</named-content></kwd><kwd><named-content content-type="order">Diptera</named-content></kwd><kwd><named-content content-type="family">Chironomidae</named-content></kwd></kwd-group><mixed-citation publication-type="journal"><person-group><name><surname>Yan</surname><given-names>Chun-Cai</given-names></name><name><surname>Guo</surname><given-names>Qin</given-names></name><name><surname>Liu</surname><given-names>Ting</given-names></name><name><surname>Guo</surname><given-names>Wei</given-names></name><name><surname>Wang</surname><given-names>Xin-Hua</given-names></name><name><surname>Pan</surname><given-names>Bao-Ping</given-names></name></person-group><article-title>Review of the genus <italic><tp:taxon-name><tp:taxon-name-part taxon-name-part-type="genus">Harnischia</tp:taxon-name-part></tp:taxon-name></italic> Kieffer from China (<tp:taxon-name><tp:taxon-name-part taxon-name-part-type="order">Diptera</tp:taxon-name-part></tp:taxon-name>, <tp:taxon-name><tp:taxon-name-part taxon-name-part-type="family">Chironomidae</tp:taxon-name-part></tp:taxon-name>), with description of one new species</article-title><source>Zookeys</source><day>21</day><month>11</month><year>2016</year><volume>2016</volume><issue>634</issue><fpage>79</fpage><lpage>99</lpage><pub-id pub-id-type="doi">10.3897/zookeys.634.10323</pub-id></mixed-citation></tp:treatment-meta><tp:nomenclature><tp:taxon-name>
            <tp:taxon-name-part taxon-name-part-type="genus">Harnischia</tp:taxon-name-part>
            <tp:taxon-name-part taxon-name-part-type="species">japonica</tp:taxon-name-part>
          </tp:taxon-name><tp:taxon-authority>Hashimoto, 1984</tp:taxon-authority><xref ref-type="fig" rid="F6">Fig. 6</xref><tp:nomenclature-citation-list><tp:nomenclature-citation><tp:taxon-name>
                <tp:taxon-name-part taxon-name-part-type="genus">Harnischia</tp:taxon-name-part> <tp:taxon-name-part taxon-name-part-type="species">japonica</tp:taxon-name-part></tp:taxon-name><comment>: <xref ref-type="bibr" rid="B15">Hashimoto 1984</xref>: 262; <xref ref-type="bibr" rid="B43">Wang et al. 1993</xref>: 461; Sasa et al. 1988: 32; <xref ref-type="bibr" rid="B29">Sasa 1990</xref>a: 31; <xref ref-type="bibr" rid="B30">Sasa 1993</xref>: 72; <xref ref-type="bibr" rid="B44">Wang 1999</xref>: 172; <xref ref-type="bibr" rid="B45">Wang 2000</xref>: 644; <xref ref-type="bibr" rid="B20">Makarchenko et al. 2005</xref>: 410.</comment></tp:nomenclature-citation></tp:nomenclature-citation-list></tp:nomenclature><tp:treatment-sec sec-type="type locality" id="SECID0E26AE"><title>Type locality.</title><p>Japan.</p></tp:treatment-sec><tp:treatment-sec sec-type="material" id="SECID0EBAAG"><title>Material examined.</title><p>China: 1 ♂, Fujian Province, Wuyi Mountain Natural Conservation area, <named-content xmlns:xlink="http://www.w3.org/1999/xlink" content-type="date" id="NCID0EHAAG" xlink:type="simple">24.04.1993</named-content>, light trap, Xinhua Wang; 3 ♂♂, Shandong Province, Yantai City, Mouping, Kunyu Mountain, Dianhou, <named-content xmlns:xlink="http://www.w3.org/1999/xlink" content-type="date" id="NCID0ELAAG" xlink:type="simple">24.08.1987</named-content>, Hongyang Li; 2 ♂♂, Guangxi Province, Longsheng County, Sanmen Town, <named-content xmlns:xlink="http://www.w3.org/1999/xlink" content-type="date" id="NCID0EPAAG" xlink:type="simple">27.05.1990</named-content>, Xinhua Wang. Korea: 1 ♂, <named-content xmlns:xlink="http://www.w3.org/1999/xlink" content-type="date" id="NCID0ETAAG" xlink:type="simple">20.05.2000</named-content>, Dr. T.S. Chon.</p></tp:treatment-sec><tp:treatment-sec sec-type="description" id="SECID0EXAAG"><title>Diagnostic characters.</title><p>Ventral tergites I-IV each terminal with brown band. R<sub>1</sub> without microtrichia. Tergite IX with shoulder-like posterior margin. Anal point slightly swollen in the distal 1/3, round and blunt at the apical and with median ridges, bearing lateral setae and microtrichia, stretching to the middle of tergite IX. Anal Tergite bands Y-shaped. Inner margin of gonocoxite with a small protrusion in distal, bearing setae and microtrichia. Gonostylus slender at the base, swollen and truncated apically.</p><fig id="F6" position="float" orientation="portrait"><label>Figures 6.</label><caption><p>
          <italic><tp:taxon-name><tp:taxon-name-part taxon-name-part-type="genus">Harnischia</tp:taxon-name-part> <tp:taxon-name-part taxon-name-part-type="species">japonica</tp:taxon-name-part></tp:taxon-name></italic>. <bold>A</bold> Wing; Hypopygium: <bold>B</bold> (dorsal) <bold>C</bold> (ventral).</p></caption><graphic xmlns:xlink="http://www.w3.org/1999/xlink" xlink:href="zookeys-634-079-g006.jpg" position="float" orientation="portrait" xlink:type="simple" id="oo_111850.jpg"/></fig></tp:treatment-sec><tp:treatment-sec sec-type="distribution" id="SECID0E3BAG"><title>Distribution.</title><p>China (Fujian, Shandong, Guangxi); Korea; Japan; Russian Far East.</p></tp:treatment-sec><ref-list><ref id="B15"><mixed-citation xmlns:xlink="http://www.w3.org/1999/xlink" xlink:type="simple">
          <person-group><name name-style="western"><surname>Hashimoto</surname><given-names>H</given-names></name></person-group> (<year>1984</year>) <article-title>A new species of <italic><tp:taxon-name><tp:taxon-name-part taxon-name-part-type="genus">Harnischia</tp:taxon-name-part></tp:taxon-name></italic> (Dipt. <tp:taxon-name><tp:taxon-name-part taxon-name-part-type="family">Chironomidae</tp:taxon-name-part></tp:taxon-name>) from Japan.</article-title> <source>KontyÛ</source> <volume>52</volume>: <fpage>262</fpage>–<lpage>265</lpage>.</mixed-citation></ref><ref id="B43"><mixed-citation xmlns:xlink="http://www.w3.org/1999/xlink" xlink:type="simple">
          <person-group><name name-style="western"><surname>Wang</surname><given-names>X</given-names></name><name name-style="western"><surname>Zheng</surname><given-names>L</given-names></name><name name-style="western"><surname>Ji</surname><given-names>B</given-names></name></person-group> (<year>1993</year>) <article-title>A taxonomic study on <tp:taxon-name><tp:taxon-name-part taxon-name-part-type="subfamily">Chironominae</tp:taxon-name-part></tp:taxon-name> (<tp:taxon-name><tp:taxon-name-part taxon-name-part-type="order">Diptera</tp:taxon-name-part></tp:taxon-name>: <tp:taxon-name><tp:taxon-name-part taxon-name-part-type="family">Chironomidae</tp:taxon-name-part></tp:taxon-name>) from China III. Genus <italic><tp:taxon-name><tp:taxon-name-part taxon-name-part-type="genus">Harnischia</tp:taxon-name-part></tp:taxon-name></italic> Kieffer.</article-title> <source>Acta Zootaxa Sinica</source> <volume>18</volume>(<issue>4</issue>): <fpage>459</fpage>–<lpage>465</lpage>.</mixed-citation></ref><ref id="B29"><mixed-citation xmlns:xlink="http://www.w3.org/1999/xlink" xlink:type="simple">
          <person-group><name name-style="western"><surname>Sasa</surname><given-names>M</given-names></name></person-group> (<year>1990</year>) <article-title>Studies on the chironomid midges collected from lakes and streams in the southern region of Hokkaido, Japan.</article-title> <source>Research from the National Inetitute for Environmental Studies</source> <volume>121</volume>: <fpage>8</fpage>–<lpage>76</lpage>.</mixed-citation></ref><ref id="B30"><mixed-citation xmlns:xlink="http://www.w3.org/1999/xlink" xlink:type="simple">
          <person-group><name name-style="western"><surname>Sasa</surname><given-names>M</given-names></name></person-group> (<year>1993</year>) <article-title>Studies on the chironomid midges (Yusurika) collected in Toyama and other area of Japan.</article-title> <source>Some characteristics of water quality and aquatic organism in the chief lakes in Toyama Prefecture (Lake Nawagaike)</source>, <fpage>1</fpage>–<lpage>142</lpage>.</mixed-citation></ref><ref id="B44"><mixed-citation xmlns:xlink="http://www.w3.org/1999/xlink" xlink:type="simple">
          <person-group><name name-style="western"><surname>Wang</surname><given-names>X</given-names></name></person-group> (<year>1999</year>) <article-title><italic><tp:taxon-name><tp:taxon-name-part taxon-name-part-type="genus">Harnischia</tp:taxon-name-part></tp:taxon-name></italic> Kieffer from China, with Emendations to the diagnosis of the genus (<tp:taxon-name><tp:taxon-name-part taxon-name-part-type="order">Diptera</tp:taxon-name-part></tp:taxon-name>: <tp:taxon-name><tp:taxon-name-part taxon-name-part-type="family">Chironomidae</tp:taxon-name-part></tp:taxon-name>).</article-title> <source>Aquatic Insects</source> <volume>21</volume>: <fpage>169</fpage>–<lpage>177</lpage>. doi: <ext-link xlink:type="simple" ext-link-type="doi" xlink:href="10.1076/aqin.21.3.169.4517">10.1076/aqin.21.3.169.4517</ext-link></mixed-citation></ref><ref id="B45"><mixed-citation xmlns:xlink="http://www.w3.org/1999/xlink" xlink:type="simple">
          <person-group><name name-style="western"><surname>Wang</surname><given-names>X</given-names></name></person-group> (<year>2000</year>) <article-title>A revised checklist of <tp:taxon-name><tp:taxon-name-part taxon-name-part-type="family">Chironomidae</tp:taxon-name-part></tp:taxon-name> from China (<tp:taxon-name><tp:taxon-name-part taxon-name-part-type="order">Diptera</tp:taxon-name-part></tp:taxon-name>).</article-title> In: <person-group><name name-style="western"><surname>Hoffrichter</surname><given-names>O</given-names></name></person-group> (<role>Ed.</role>) <source>Late 20<sup>th</sup> Century Research on <tp:taxon-name><tp:taxon-name-part taxon-name-part-type="family">Chironomidae</tp:taxon-name-part></tp:taxon-name>: an Anthology from 13th International Symposium on <tp:taxon-name><tp:taxon-name-part taxon-name-part-type="family">Chironomidae</tp:taxon-name-part></tp:taxon-name></source>. <publisher-name>Shaker Verlag</publisher-name>, <publisher-loc>Achen</publisher-loc>, <fpage>629</fpage>–<lpage>652</lpage>.</mixed-citation></ref><ref id="B20"><mixed-citation xmlns:xlink="http://www.w3.org/1999/xlink" xlink:type="simple">
          <person-group><name name-style="western"><surname>Makarchenko</surname><given-names>EA</given-names></name><name name-style="western"><surname>Makarchenko</surname><given-names>MA</given-names></name><name name-style="western"><surname>Zorina</surname><given-names>OV</given-names></name><name name-style="western"><surname>Sergeeva</surname><given-names>IV</given-names></name></person-group> (<year>2005</year>) <article-title>Preliminary data on fauna and taxonomy of Chironomids (<tp:taxon-name><tp:taxon-name-part taxon-name-part-type="order">Diptera</tp:taxon-name-part></tp:taxon-name>, <tp:taxon-name><tp:taxon-name-part taxon-name-part-type="family">Chironomidae</tp:taxon-name-part></tp:taxon-name>) of the Russian Far East.</article-title> <source>Vladimir Ya. Levanidov’s Biennial Memorial Meetings</source>, <fpage>394</fpage>–<lpage>420</lpage>.</mixed-citation></ref></ref-list></tp:taxon-treatment>
