# Supplementary material for: Review of the genus Harnischia Kieffer from China (Diptera, Chironomidae), with description of one new species
Source: Zookeys. 2016 Nov 21;(634):79–99. doi: 10.3897/zookeys.634.10323 (PMC5126532; doi:10.3897/zookeys.634.10323)
Supplement: XML Treatment for Harnischia parallela [file zookeys.634.10323-treatment8.xml]

<!DOCTYPE tp:taxon-treatment
  PUBLIC "-//TaxonX//DTD Taxonomic Treatment Publishing DTD v0 20100105//EN" "tax-treatment-NSO.dtd">
<tp:taxon-treatment xmlns:tp="http://www.plazi.org/taxpub"><tp:treatment-meta><kwd-group><label>Taxon classification</label><kwd><named-content content-type="kingdom">Animalia</named-content></kwd><kwd><named-content content-type="order">Diptera</named-content></kwd><kwd><named-content content-type="family">Chironomidae</named-content></kwd></kwd-group><mixed-citation publication-type="journal"><person-group><name><surname>Yan</surname><given-names>Chun-Cai</given-names></name><name><surname>Guo</surname><given-names>Qin</given-names></name><name><surname>Liu</surname><given-names>Ting</given-names></name><name><surname>Guo</surname><given-names>Wei</given-names></name><name><surname>Wang</surname><given-names>Xin-Hua</given-names></name><name><surname>Pan</surname><given-names>Bao-Ping</given-names></name></person-group><article-title>Review of the genus <italic><tp:taxon-name><tp:taxon-name-part taxon-name-part-type="genus">Harnischia</tp:taxon-name-part></tp:taxon-name></italic> Kieffer from China (<tp:taxon-name><tp:taxon-name-part taxon-name-part-type="order">Diptera</tp:taxon-name-part></tp:taxon-name>, <tp:taxon-name><tp:taxon-name-part taxon-name-part-type="family">Chironomidae</tp:taxon-name-part></tp:taxon-name>), with description of one new species</article-title><source>Zookeys</source><day>21</day><month>11</month><year>2016</year><volume>2016</volume><issue>634</issue><fpage>79</fpage><lpage>99</lpage><pub-id pub-id-type="doi">10.3897/zookeys.634.10323</pub-id></mixed-citation></tp:treatment-meta><tp:nomenclature><tp:taxon-name>
            <tp:taxon-name-part taxon-name-part-type="genus">Harnischia</tp:taxon-name-part>
            <tp:taxon-name-part taxon-name-part-type="species">parallela</tp:taxon-name-part>
            <object-id xmlns:xlink="http://www.w3.org/1999/xlink" content-type="zoobank" xlink:type="simple">http://zoobank.org/CC353CD1-D115-4F2D-85BD-19446E7C2B00</object-id>
          </tp:taxon-name><tp:taxon-authority>Yan &amp; Wang</tp:taxon-authority><tp:taxon-status xmlns:xlink="http://www.w3.org/1999/xlink" xlink:type="simple">sp. n.</tp:taxon-status><xref ref-type="fig" rid="F8">Fig. 8</xref></tp:nomenclature><tp:treatment-sec sec-type="description" id="SECID0EZKAG"><title>Diagnostic characters.</title><p>The new species is distinguished by the following combination of characters: R<sub>1</sub> without microtrichia; front tibia with a subapical seta; tergite IX broadly triangular, with 26 setae (13 on each side); anal point parallel-sided, distinctly extended basally as a V-shaped form; without lateral and dorsal setae; phallapodeme wide and large; gonocoxite blunt and rounded apically, with 2 broad dorsal lobes; gonostylus with a small dorsal basal lobe bearing setae.</p></tp:treatment-sec><tp:treatment-sec sec-type="type material" id="SECID0EBLAG"><title>Type material.</title><p>
            <bold>Holotypes</bold>: ♂ (<abbrev xmlns:xlink="http://www.w3.org/1999/xlink" content-type="institution" xlink:title="College of Life Sciences, Tianjin Normal University, China" id="ABBRID0EJLAG" xlink:type="simple">BDN</abbrev> No. 24949), China: Xinjiang burqin hotel (<named-content xmlns:xlink="http://www.w3.org/1999/xlink" content-type="dwc:verbatimCoordinates" xlink:type="simple"><named-content content-type="geo-json" specific-use="{&#34;type&#34;:&#34;Point&#34;,&#34;coordinates&#34;:[86.590000,49.410000]}" id="NCID0EQLAG" xlink:type="simple">49.41°N, 86.59°E</named-content></named-content>), <named-content xmlns:xlink="http://www.w3.org/1999/xlink" content-type="date" id="NCID0EVLAG" xlink:type="simple">1.09.2002</named-content>, Light trap, H. Tang; Paratype: 3 ♂♂ (<abbrev xmlns:xlink="http://www.w3.org/1999/xlink" content-type="institution" xlink:title="College of Life Sciences, Tianjin Normal University, China" id="ABBRID0EZLAG" xlink:type="simple">BDN</abbrev> No. 24900, 24915, 24968), as holotypes.</p></tp:treatment-sec><tp:treatment-sec sec-type="etymology" id="SECID0E4LAG"><title>Etymology.</title><p>The specific name, from Latin <italic><tp:taxon-name><tp:taxon-name-part taxon-name-part-type="species">parallela</tp:taxon-name-part></tp:taxon-name></italic>, refers to anal point parallel-sided.</p></tp:treatment-sec><tp:treatment-sec sec-type="description" id="SECID0ENMAG"><title>Description.</title><p>
            <bold><italic>Male imago</italic></bold> [n = 4, unless otherwise stated] Total length 3.55–3.68, 3.63 mm; wing length 1.83–1.98, 1.93 mm; total length / wing length 1.86–1.94, 1.88; wing length /length of profemur 2.38–2.54, 2.47.</p><p>
            <italic>Coloration</italic>. Thorax yellow brown, with dark brown spots. Femora of front legs yellow green, tibia dark brown, tarsus 1 dark brown except for yellow brown in basal 1/2 yellow brown, tarsi 2–4 dark brown; femora and tibiae of mid and hind legs yellow green, tarsi 1–4 yellow brown to dark brown, tarsi 5 black brown. Abdomen. Tergites I–IV yellow brown, each terminal with light brown, tergites V–VIII; hypopygium dark brown.</p><p>
            <italic>Head</italic>. AR: 2.06–2.24, 2.17. Ultimate flagellomere 660–740, 710 mm. Frontal tubercles absent. Temporal setae 12–16, 14, including 3–4, 3 inner verticals; 4–5, 5 outer verticals; and 5–7, 6 postorbitals. Clypeus with 13–16, 15 setae. Tentorium 100–130, 117 mm long, 28–33, 31 mm wide. Palpomere lengths (µm): 40–45, 43(3); 42–50, 47 (3); 122–150, 137(3); 163–170, 165(3); 235–245(2); palp segment 5<sup>th</sup> / 3<sup>rd</sup>: 1.57–1.69 (2).</p><p>
            <italic>Thorax</italic>. Antepronotum with 2–5, 4 setae, acrostichals 7–7, 7, dorsocentrals 9–11, 10, prealars 4–4, 4. Scutellum with 6–9, 7 setae.</p><p>
            <italic>Wing</italic> (Fig. <xref ref-type="fig" rid="F8">8A</xref>). VR: 1.11–1.13, 1.12. R with 8–11, 10 setae. R<sub>1</sub> without setae. R<sub>4+5</sub> with 1–2, 1 seta. Brachiolum with 2–2, 2 setae. Squama with 7–11, 9 fringed setae.</p><p>
            <italic>Legs</italic>. Front tibia with a subapical seta, 82–90, 87 mm. Mid legs with 2 spur, 15–20, 18 mm and 22–28, 26 mm, comb with 20–28, 25 teeth, 8–10, 9 mm long. Spurs of <!--PageBreak-->hind tibia 18–22, 20 mm and 25–32, 29 mm long, comb with 50–60, 54 teeth, 9–10, 10 mm long. Tarsus I of mid leg with 2–4, 3 sensilla chaetica. Lengths (in µm) and proportions of thoracic legs as in Table <xref ref-type="table" rid="T1">1</xref>.</p><table-wrap id="T1" position="float" orientation="portrait"><label>Table 1.</label><caption><p>Lengths (in µm) and proportions of adult male legs in <italic><tp:taxon-name><tp:taxon-name-part taxon-name-part-type="genus">Harnischia</tp:taxon-name-part> <tp:taxon-name-part taxon-name-part-type="species">parallela</tp:taxon-name-part></tp:taxon-name></italic> Yan &amp; Wang, sp. n. (n=4).</p></caption><table id="TID0EX3BG" rules="all"><tbody><tr><th rowspan="1" colspan="1"/><th rowspan="1" colspan="1">fe</th><th rowspan="1" colspan="1">ti</th><th rowspan="1" colspan="1">ta<sub>1</sub></th><th rowspan="1" colspan="1">ta<sub>2</sub></th><th rowspan="1" colspan="1">ta<sub>3</sub></th><th rowspan="1" colspan="1">ta<sub>4</sub></th><th rowspan="1" colspan="1">ta<sub>5</sub></th><th rowspan="1" colspan="1">LR</th></tr><tr><td rowspan="1" colspan="1">
              <bold>p<sub>1</sub></bold>
            </td><td rowspan="1" colspan="1">730–820, 783</td><td rowspan="1" colspan="1">440–480, 460</td><td rowspan="1" colspan="1">1000–1020 1010 (3)</td><td rowspan="1" colspan="1">530–550, 540 (3)</td><td rowspan="1" colspan="1">370–390, 383 (3)</td><td rowspan="1" colspan="1">270–270, 270 (3)</td><td rowspan="1" colspan="1">130–150, 140 (3)</td><td rowspan="1" colspan="1">2.13–2.27, 2.18 (3)</td></tr><tr><td rowspan="1" colspan="1">
              <bold>p<sub>2</sub></bold>
            </td><td rowspan="1" colspan="1">700–770, 745</td><td rowspan="1" colspan="1">580–650, 625</td><td rowspan="1" colspan="1">390–430, 413</td><td rowspan="1" colspan="1">190–200, 198</td><td rowspan="1" colspan="1">140–160, 150</td><td rowspan="1" colspan="1">100–110, 103</td><td rowspan="1" colspan="1">80–90, 85</td><td rowspan="1" colspan="1">0.63–0.67, 0.66</td></tr><tr><td rowspan="1" colspan="1">
              <bold>p<sub>3</sub></bold>
            </td><td rowspan="1" colspan="1">800–900, 858</td><td rowspan="1" colspan="1">760–830, 810</td><td rowspan="1" colspan="1">580–640, 617 (3)</td><td rowspan="1" colspan="1">300–320, 313 (3)</td><td rowspan="1" colspan="1">260–280, 273 (3)</td><td rowspan="1" colspan="1">150–170, 160 (3)</td><td rowspan="1" colspan="1">110–110, 110 (3)</td><td rowspan="1" colspan="1">0.76–0.77, 0.77 (3)</td></tr></tbody></table></table-wrap><p>
            <italic>Hypopygium</italic> (Fig. <xref ref-type="fig" rid="F8">8B–C</xref>). Tergite IX broadly triangular at base, bearing 26–32, 29 setae. Laterosternite IX with 4–6, 5 setae. Anal point 58–70, 65 mm long, parallel-sided, without dorsal and lateral setae. The basal ridge of anal point stretched towards the middle of tergite IX. Anal tergite bands transversally extended and concave medially. Phallapodeme 108–120, 116 mm long. Transverse sternapodeme 35–60, 47 mm long. Gonocoxite 130–147, 138 mm long, with two broad dorsal lobes, one basal and one distal, distal lobe with 8 strong setae; basal inner margin with 4 stout setae; gonostylus 117–120,119 mm long, blunt and rounded apically, with a distinct basal inner protrusion, rows of setae along inner margin absent. HR: 1.12–1.24, 1.18; HV: 3.03–3.12, 3.05.</p><fig id="F8" position="float" orientation="portrait"><label>Figures 8.</label><caption><p>
          <italic><tp:taxon-name><tp:taxon-name-part taxon-name-part-type="genus">Harnischia</tp:taxon-name-part> <tp:taxon-name-part taxon-name-part-type="species">parallela</tp:taxon-name-part></tp:taxon-name></italic> Yan &amp; Wang, sp. n. <bold>A</bold> Wing; Hypopygium: <bold>B</bold> (dorsal) <bold>C</bold> (ventral).</p></caption><graphic xmlns:xlink="http://www.w3.org/1999/xlink" xlink:href="zookeys-634-079-g008.jpg" position="float" orientation="portrait" xlink:type="simple" id="oo_111852.jpg"/></fig></tp:treatment-sec><tp:treatment-sec sec-type="distribution" id="SECID0EDUAG"><title>Distribution.</title><p>China (Xinjiang).</p></tp:treatment-sec><tp:treatment-sec sec-type="remarks" id="SECID0EIUAG"><title>Remarks.</title><p>
            <italic><tp:taxon-name><tp:taxon-name-part taxon-name-part-type="genus">Harnischia</tp:taxon-name-part> <tp:taxon-name-part taxon-name-part-type="species">parallela</tp:taxon-name-part></tp:taxon-name></italic> Yan &amp; Wang, sp. n. can be easily be separated from all other members of the <italic><tp:taxon-name><tp:taxon-name-part taxon-name-part-type="genus">Harnischia</tp:taxon-name-part></tp:taxon-name></italic> genus the morphological characters of: anal tergite band (transversally concave medially); anal point (parallel-sided); gonocoxite (bearing two broad dorsal lobes: 1 basal and 1 distal); gonostylus (with a small dorsal lobe at base).</p></tp:treatment-sec></tp:taxon-treatment>
