# Supplementary material for: Review of the genus Harnischia Kieffer from China (Diptera, Chironomidae), with description of one new species
Source: Zookeys. 2016 Nov 21;(634):79–99. doi: 10.3897/zookeys.634.10323 (PMC5126532; doi:10.3897/zookeys.634.10323)
Supplement: XML Treatment for Harnischia sp.1 [file zookeys.634.10323-treatment10.xml]

<!DOCTYPE tp:taxon-treatment
  PUBLIC "-//TaxonX//DTD Taxonomic Treatment Publishing DTD v0 20100105//EN" "tax-treatment-NSO.dtd">
<tp:taxon-treatment xmlns:tp="http://www.plazi.org/taxpub"><tp:treatment-meta><kwd-group><label>Taxon classification</label><kwd><named-content content-type="kingdom">Animalia</named-content></kwd><kwd><named-content content-type="order">Diptera</named-content></kwd><kwd><named-content content-type="family">Chironomidae</named-content></kwd></kwd-group><mixed-citation publication-type="journal"><person-group><name><surname>Yan</surname><given-names>Chun-Cai</given-names></name><name><surname>Guo</surname><given-names>Qin</given-names></name><name><surname>Liu</surname><given-names>Ting</given-names></name><name><surname>Guo</surname><given-names>Wei</given-names></name><name><surname>Wang</surname><given-names>Xin-Hua</given-names></name><name><surname>Pan</surname><given-names>Bao-Ping</given-names></name></person-group><article-title>Review of the genus <italic><tp:taxon-name><tp:taxon-name-part taxon-name-part-type="genus">Harnischia</tp:taxon-name-part></tp:taxon-name></italic> Kieffer from China (<tp:taxon-name><tp:taxon-name-part taxon-name-part-type="order">Diptera</tp:taxon-name-part></tp:taxon-name>, <tp:taxon-name><tp:taxon-name-part taxon-name-part-type="family">Chironomidae</tp:taxon-name-part></tp:taxon-name>), with description of one new species</article-title><source>Zookeys</source><day>21</day><month>11</month><year>2016</year><volume>2016</volume><issue>634</issue><fpage>79</fpage><lpage>99</lpage><pub-id pub-id-type="doi">10.3897/zookeys.634.10323</pub-id></mixed-citation></tp:treatment-meta><tp:nomenclature><tp:taxon-name>
            <tp:taxon-name-part taxon-name-part-type="genus">Harnischia</tp:taxon-name-part>
            <tp:taxon-name-part taxon-name-part-type="uncertainty-rank">sp.1</tp:taxon-name-part>
          </tp:taxon-name><xref ref-type="fig" rid="F10">Fig. 10</xref></tp:nomenclature><tp:treatment-sec sec-type="description" id="SECID0EQ1AG"><title>Diagnositic characters.</title><p>Pupal stage: sternite I with a pair of spinose anterolateral tubercles, dark and developed; tergites III-VI with narrow, posterior robust spines; hook row medially interrupted; segment II-IV with 2 L setae situated on tubercles; segment VIII without comb or spur.</p></tp:treatment-sec><tp:treatment-sec sec-type="material" id="SECID0EV1AG"><title>Materials examined.</title><p>China: 2P, Jiangxi Province, Shangrao City, Poyang County, Poyang Lake <named-content xmlns:xlink="http://www.w3.org/1999/xlink" content-type="date" id="NCID0E21AG" xlink:type="simple">12.05.2015</named-content>. W. Liu.</p><p>
            <bold>Description. <italic>Pupa</italic></bold> [n = 2] Total length 5.8–6.0 mm. Exuviae brown.</p><p>
            <italic>Cephalothorax</italic> (Figs <xref ref-type="fig" rid="F10">10A, C–E</xref>). Frontal setae 25–30 µm long, fine, arising subapically from conical, 125–150 µm long cephalic tubercles. Thoracic horn plumose, with numerous fine branches (Fig. <xref ref-type="fig" rid="F10">10E</xref>); basal ring oval (Fig. <xref ref-type="fig" rid="F10">10D</xref>). Thorax granulose <!--PageBreak-->dorsally, more densely granulose anteriorly. Prealar tubercle low and rounded. Scutal tubercle prominent. Wing sheath without nose; pearl row absent. Two short precorneals, 2 short antepronotals and 4 dorsocentrals present. Lengths of dorsocentrals (µm): 100–105, 80–105, 75–90, 65–90.</p><p>
            <italic>Abdomen</italic> (Fig. <xref ref-type="fig" rid="F10">10B, F–G</xref>). Tergite I (Fig. <xref ref-type="fig" rid="F10">10F</xref>) bare; II with posteromedian group of small points; III-VI with narrow, transverse, posterior band of robust spines; VII with a pair of anterior patches fine shagreen; VIII with a pair of anterior and posterolateral patches of shagreen. Hook row widely interrupted medially. Conjunctives bare. Pedes spurii A present on segment IV; pedes spurii B present on segment I. Sternite I (<xref rid="F10" ref-type="fig">10 B</xref>) with a pair of spinose anterolateral tubercles, dark and well developed. Segment VIII without posterolateral comb or spur. Segment II-IV with 2 strong L setae situated on tubercles; V-VII with 4 LS setae, VIII with 5 LS setae.</p><p>
            <italic>Anal lobe</italic> (Fig. <xref ref-type="fig" rid="F10">10G</xref>) 1.75–1.94 × as long as broad, with complete fringe of 68–72 lamelliform setae. Genital sac 300 µm long, extending beyond anal lobe.</p><fig id="F10" position="float" orientation="portrait"><label>Figures 10.</label><caption><p>
          <italic><tp:taxon-name><tp:taxon-name-part taxon-name-part-type="genus">Harnischia</tp:taxon-name-part></tp:taxon-name></italic> sp.1. Pupae. <bold>A</bold> frontal apotome <bold>B</bold> sternite I <bold>C</bold> thorax, lateral view <bold>D</bold> basal ring <bold>E</bold> thorax horn <bold>F</bold> tergites I–VI <bold>G</bold> tergite VII–VIII and anal lobe.</p></caption><graphic xmlns:xlink="http://www.w3.org/1999/xlink" xlink:href="zookeys-634-079-g010.jpg" position="float" orientation="portrait" xlink:type="simple" id="oo_111855.jpg"/></fig></tp:treatment-sec><tp:treatment-sec sec-type="remarks" id="SECID0ER4AG"><title>Remarks.</title><p>This species can easily be separated from other known pupa of <italic><tp:taxon-name><tp:taxon-name-part taxon-name-part-type="genus">Harnischia</tp:taxon-name-part></tp:taxon-name></italic> species by the following characters: sternite I with a pair of spinose anterolateral tubercles, dark and well developed; tergites III-VI with narrow posterior robust spines; hook row medially interrupted; segment II-IV with 2 L setae situated on tubercles; anal lobe with complete fringe of 68–72 lamelliform setae.</p></tp:treatment-sec></tp:taxon-treatment>
